# Supplementary material for: Exosome‐derived long non‐coding RNA ADAMTS9‐AS2 suppresses progression of oral submucous fibrosis via AKT signalling pathway
Source: J Cell Mol Med. 2020 Dec 20;25(4):2262–73. doi: 10.1111/jcmm.16219 (PMC7882956; doi:10.1111/jcmm.16219)
Supplement: Supplementary file 1 — Tab S1 [file JCMM-25-2262-s001.xlsx]

## Sheet: Suppl Table1. total_uniq
Sample	total reads	N% > 10%	low quality	5 adapter contamine	3 adapter null or insert null	with ployA/T/G/C	clean reads
Cal27NC1	15493239 (100.00%)	0 (0.00%)	76960 (0.50%)	39111 (0.25%)	202546 (1.31%)	41551 (0.27%)	15133071 (97.68%)
Cal27NC2	13022533 (100.00%)	0 (0.00%)	119022 (0.91%)	29343 (0.23%)	221613 (1.70%)	33296 (0.26%)	12619259 (96.90%)
Cal27NC3	12561733 (100.00%)	208 (0.00%)	66454 (0.53%)	40564 (0.32%)	190682 (1.52%)	40910 (0.33%)	12222915 (97.30%)
Cal27OE1	12906104 (100.00%)	204 (0.00%)	56300 (0.44%)	39231 (0.30%)	555727 (4.31%)	38097 (0.30%)	12216545 (94.66%)
Cal27OE2	12908004 (100.00%)	0 (0.00%)	83874 (0.65%)	24134 (0.19%)	177422 (1.37%)	25002 (0.19%)	12597572 (97.60%)
Cal27OE3	15308929 (100.00%)	0 (0.00%)	43895 (0.29%)	33490 (0.22%)	219435 (1.43%)	34357 (0.22%)	14977752 (97.84%)
