# Supplementary material for: Exosome‐derived long non‐coding RNA ADAMTS9‐AS2 suppresses progression of oral submucous fibrosis via AKT signalling pathway
Source: J Cell Mol Med. 2020 Dec 20;25(4):2262–73. doi: 10.1111/jcmm.16219 (PMC7882956; doi:10.1111/jcmm.16219)
Supplement: Supplementary file 4 — Tab S4 [file JCMM-25-2262-s004.xlsx]

## Sheet: Suppl Table1. total_uniq
Sample	total reads	N% > 10%	low quality	5 adapter contamine	3 adapter null or insert null	with ployA/T/G/C	clean reads
Cal27NC1	15493239 (100.00%)	0 (0.00%)	76960 (0.50%)	39111 (0.25%)	202546 (1.31%)	41551 (0.27%)	15133071 (97.68%)
Cal27NC2	13022533 (100.00%)	0 (0.00%)	119022 (0.91%)	29343 (0.23%)	221613 (1.70%)	33296 (0.26%)	12619259 (96.90%)
Cal27NC3	12561733 (100.00%)	208 (0.00%)	66454 (0.53%)	40564 (0.32%)	190682 (1.52%)	40910 (0.33%)	12222915 (97.30%)
Cal27OE1	12906104 (100.00%)	204 (0.00%)	56300 (0.44%)	39231 (0.30%)	555727 (4.31%)	38097 (0.30%)	12216545 (94.66%)
Cal27OE2	12908004 (100.00%)	0 (0.00%)	83874 (0.65%)	24134 (0.19%)	177422 (1.37%)	25002 (0.19%)	12597572 (97.60%)
Cal27OE3	15308929 (100.00%)	0 (0.00%)	43895 (0.29%)	33490 (0.22%)	219435 (1.43%)	34357 (0.22%)	14977752 (97.84%)

## Sheet: Suppl Table2. miRNA-Readcount_T
sRNA.readcount	Cal27NC1.readcount	Cal27NC2.readcount	Cal27NC3.readcount	Cal27OE1.readcount	Cal27OE2.readcount	Cal27OE3.readcount	Cal27NC1.tpm	Cal27NC2.tpm	Cal27NC3.tpm	Cal27OE1.tpm	Cal27OE2.tpm	Cal27OE3.tpm
hsa-let-7a-2-3p	0	0	0	0	1	1	0	0	0	0	2.06466	1.53784
hsa-let-7a-3p	27	12	13	17	15	12	57.5097	31.1185	32.2956	28.7186	30.9699	18.4541
hsa-let-7a-5p	6723	5306	6006	24062	18743	26429	14319.9	13759.6	14920.6	40648.7	38697.9	40643.6
hsa-let-7b-3p	2	2	4	1	5	1	4.25998	5.18641	9.9371	1.68933	10.3233	1.53784
hsa-let-7b-5p	2746	2145	2539	8278	6123	8775	5848.95	5562.43	6307.57	13984.3	12641.9	13494.5
hsa-let-7c-5p	114	108	105	421	290	453	242.819	280.066	260.849	711.209	598.75	696.641
hsa-let-7d-3p	167	151	144	118	86	129	355.708	391.574	357.736	199.341	177.56	198.381
hsa-let-7d-5p	2017	1632	1750	2431	1923	2611	4296.19	4232.11	4347.48	4106.77	3970.34	4015.3
hsa-let-7e-3p	3	1	0	2	0	5	6.38997	2.59321	0	3.37866	0	7.6892
hsa-let-7e-5p	119	106	134	356	263	343	253.469	274.88	332.893	601.402	543.005	527.479
hsa-let-7f-1-3p	0	1	0	2	1	1	0	2.59321	0	3.37866	2.06466	1.53784
hsa-let-7f-2-3p	0	0	0	1	0	0	0	0	0	1.68933	0	0
hsa-let-7f-5p	8052	5925	6891	23802	18501	25500	17150.7	15364.7	17119.1	40209.5	38198.2	39214.9
hsa-let-7g-5p	3452	2631	2817	5854	4605	6256	7352.72	6822.73	6998.2	9889.35	9507.74	9620.72
hsa-let-7i-3p	4	1	0	1	1	2	8.51996	2.59321	0	1.68933	2.06466	3.07568
hsa-let-7i-5p	7350	6143	6605	10494	8849	11302	15655.4	15930.1	16408.6	17727.8	18270.1	17380.7
hsa-miR-1-3p	17	14	19	43	36	103	36.2098	36.3049	47.2012	72.6413	74.3276	158.397
hsa-miR-100-3p	1	0	0	0	0	1	2.12999	0	0	0	0	1.53784
hsa-miR-100-5p	5719	4872	5365	7784	6307	7866	12181.4	12634.1	13328.1	13149.8	13021.8	12096.6
hsa-miR-101-3p	1712	1382	1628	2223	1500	1993	3646.54	3583.81	4044.4	3755.38	3096.99	3064.91
hsa-miR-10392-5p	0	1	0	0	0	0	0	2.59321	0	0	0	0
hsa-miR-10394-3p	0	0	1	0	0	0	0	0	2.48427	0	0	0
hsa-miR-10394-5p	6	2	1	0	0	0	12.7799	5.18641	2.48427	0	0	0
hsa-miR-10395-3p	1	0	0	1	0	0	2.12999	0	0	1.68933	0	0
hsa-miR-10396a-3p	0	0	0	0	1	0	0	0	0	0	2.06466	0
hsa-miR-10396b-3p	0	0	0	1	1	0	0	0	0	1.68933	2.06466	0
hsa-miR-10397-3p	1	0	0	0	0	0	2.12999	0	0	0	0	0
hsa-miR-10399-3p	1	2	3	13	8	13	2.12999	5.18641	7.45282	21.9613	16.5173	19.9919
hsa-miR-10399-5p	6	7	14	13	8	17	12.7799	18.1524	34.7798	21.9613	16.5173	26.1433
hsa-miR-103a-2-5p	0	0	0	0	0	1	0	0	0	0	0	1.53784
hsa-miR-103a-3p	1555	1299	1318	1959	1504	2050	3312.13	3368.58	3274.27	3309.4	3105.24	3152.57
hsa-miR-103b	1535	1281	1302	1931	1475	2028	3269.53	3321.9	3234.53	3262.1	3045.37	3118.74
hsa-miR-10401-3p	0	0	1	0	0	0	0	0	2.48427	0	0	0
hsa-miR-105-3p	0	2	0	1	3	0	0	5.18641	0	1.68933	6.19397	0
hsa-miR-105-5p	53	44	47	54	45	62	112.889	114.101	116.761	91.2239	92.9096	95.346
hsa-miR-10526-3p	0	0	0	1	0	0	0	0	0	1.68933	0	0
hsa-miR-10527-5p	3	2	4	4	8	0	6.38997	5.18641	9.9371	6.75733	16.5173	0
hsa-miR-106a-5p	12	17	12	10	17	15	25.5599	44.0845	29.8113	16.8933	35.0992	23.0676
hsa-miR-106b-3p	386	294	395	596	374	471	822.176	762.403	981.288	1006.84	772.182	724.322
hsa-miR-106b-5p	166	139	160	209	158	231	353.578	360.456	397.484	353.07	326.216	355.241
hsa-miR-107	184	169	174	267	150	239	391.918	438.252	432.264	451.052	309.699	367.544
hsa-miR-10a-3p	76	64	64	66	57	63	161.879	165.965	158.994	111.496	117.685	96.8839
hsa-miR-10a-5p	1090	1047	1100	1512	1358	1709	2321.69	2715.09	2732.7	2554.27	2803.8	2628.17
hsa-miR-10b-3p	4	15	8	9	7	19	8.51996	38.8981	19.8742	15.204	14.4526	29.2189
hsa-miR-10b-5p	1189	990	1055	1404	1284	1542	2532.56	2567.27	2620.91	2371.82	2651.02	2371.35
hsa-miR-1180-3p	178	186	200	386	293	373	379.138	482.336	496.855	652.082	604.944	573.614
hsa-miR-1185-1-3p	0	0	0	0	1	0	0	0	0	0	2.06466	0
hsa-miR-1185-2-3p	2	0	0	0	0	0	4.25998	0	0	0	0	0
hsa-miR-1185-5p	0	1	0	1	0	1	0	2.59321	0	1.68933	0	1.53784
hsa-miR-1197	1	0	3	1	1	2	2.12999	0	7.45282	1.68933	2.06466	3.07568
hsa-miR-1204	2	0	0	0	0	0	4.25998	0	0	0	0	0
hsa-miR-12136	0	0	3	1	0	1	0	0	7.45282	1.68933	0	1.53784
hsa-miR-122-3p	0	0	0	0	3	2	0	0	0	0	6.19397	3.07568
hsa-miR-122-5p	302	243	254	893	632	873	643.257	630.149	631.006	1508.57	1304.86	1342.53
hsa-miR-1224-5p	0	0	1	0	0	0	0	0	2.48427	0	0	0
hsa-miR-1226-5p	0	1	0	4	1	1	0	2.59321	0	6.75733	2.06466	1.53784
hsa-miR-122b-3p	302	243	254	893	632	873	643.257	630.149	631.006	1508.57	1304.86	1342.53
hsa-miR-122b-5p	0	2	1	0	3	2	0	5.18641	2.48427	0	6.19397	3.07568
hsa-miR-1237-3p	0	0	0	1	0	0	0	0	0	1.68933	0	0
hsa-miR-124-3p	0	2	0	0	0	0	0	5.18641	0	0	0	0
hsa-miR-124-5p	1	0	0	0	0	0	2.12999	0	0	0	0	0
hsa-miR-1244	6	0	0	1	2	4	12.7799	0	0	1.68933	4.12931	6.15136
hsa-miR-1246	1128	937	1177	2095	1289	2008	2402.63	2429.83	2923.99	3539.15	2661.34	3087.98
hsa-miR-1247-3p	0	0	0	1	0	0	0	0	0	1.68933	0	0
hsa-miR-1248	6	14	2	6	0	2	12.7799	36.3049	4.96855	10.136	0	3.07568
hsa-miR-1255a	0	0	1	1	1	1	0	0	2.48427	1.68933	2.06466	1.53784
hsa-miR-1255b-5p	0	0	2	2	2	0	0	0	4.96855	3.37866	4.12931	0
hsa-miR-125a-3p	36	29	32	43	26	48	76.6796	75.203	79.4968	72.6413	53.6811	73.8163
hsa-miR-125a-5p	252	303	415	444	386	534	536.757	785.742	1030.97	750.063	796.958	821.206
hsa-miR-125b-1-3p	7	9	7	16	20	22	14.9099	23.3389	17.3899	27.0293	41.2931	33.8325
hsa-miR-125b-2-3p	4	9	6	10	14	7	8.51996	23.3389	14.9056	16.8933	28.9052	10.7649
hsa-miR-125b-5p	264	284	227	283	239	337	562.317	736.471	563.93	478.081	493.453	518.252
hsa-miR-126-3p	3606	2847	3321	4508	3358	4985	7680.74	7382.86	8250.28	7615.51	6933.12	7666.13
hsa-miR-126-5p	149	157	184	249	165	258	317.368	407.133	457.107	420.644	340.668	396.763
hsa-miR-1260b	5	1	4	5	2	3	10.6499	2.59321	9.9371	8.44666	4.12931	4.61352
hsa-miR-1262	1	0	3	5	3	11	2.12999	0	7.45282	8.44666	6.19397	16.9162
hsa-miR-1268a	67	63	86	147	56	123	142.709	163.372	213.648	248.332	115.621	189.154
hsa-miR-1269b	0	0	1	0	0	0	0	0	2.48427	0	0	0
hsa-miR-127-3p	330	280	376	470	343	468	702.896	726.098	934.087	793.986	708.177	719.709
hsa-miR-127-5p	4	9	0	2	3	4	8.51996	23.3389	0	3.37866	6.19397	6.15136
hsa-miR-1271-5p	14	6	6	16	19	9	29.8198	15.5592	14.9056	27.0293	39.2285	13.8406
hsa-miR-1273c	0	0	0	2	0	0	0	0	0	3.37866	0	0
hsa-miR-1273h-5p	0	1	0	0	0	0	0	2.59321	0	0	0	0
hsa-miR-1276	4	4	3	4	1	1	8.51996	10.3728	7.45282	6.75733	2.06466	1.53784
hsa-miR-1277-3p	0	1	0	1	0	0	0	2.59321	0	1.68933	0	0
hsa-miR-1277-5p	0	2	2	0	0	4	0	5.18641	4.96855	0	0	6.15136
hsa-miR-1278	8	6	1	4	5	12	17.0399	15.5592	2.48427	6.75733	10.3233	18.4541
hsa-miR-128-1-5p	1	3	0	0	3	2	2.12999	7.77962	0	0	6.19397	3.07568
hsa-miR-128-3p	1502	1185	1469	1517	1163	1570	3199.24	3072.95	3649.4	2562.72	2401.2	2414.41
hsa-miR-1285-3p	13	14	5	14	13	12	27.6899	36.3049	12.4214	23.6506	26.8405	18.4541
hsa-miR-1285-5p	1	0	0	0	0	1	2.12999	0	0	0	0	1.53784
hsa-miR-1286	0	1	3	1	1	2	0	2.59321	7.45282	1.68933	2.06466	3.07568
hsa-miR-1287-5p	5	3	5	7	2	5	10.6499	7.77962	12.4214	11.8253	4.12931	7.6892
hsa-miR-1288-3p	0	0	0	2	1	1	0	0	0	3.37866	2.06466	1.53784
hsa-miR-1289	1	3	0	1	0	2	2.12999	7.77962	0	1.68933	0	3.07568
hsa-miR-129-2-3p	0	0	0	1	0	0	0	0	0	1.68933	0	0
hsa-miR-129-5p	1	8	10	5	4	8	2.12999	20.7457	24.8427	8.44666	8.25863	12.3027
hsa-miR-1290	0	2	1	0	2	1	0	5.18641	2.48427	0	4.12931	1.53784
hsa-miR-1291	1	0	1	1	0	1	2.12999	0	2.48427	1.68933	0	1.53784
hsa-miR-1292-5p	10	10	9	18	13	10	21.2999	25.9321	22.3585	30.408	26.8405	15.3784
hsa-miR-1293	10	8	28	26	14	21	21.2999	20.7457	69.5597	43.9226	28.9052	32.2946
hsa-miR-1294	0	0	0	1	0	0	0	0	0	1.68933	0	0
hsa-miR-1295a	1	0	0	0	0	3	2.12999	0	0	0	0	4.61352
hsa-miR-1295b-5p	1	0	0	0	0	0	2.12999	0	0	0	0	0
hsa-miR-1296-5p	5	6	4	9	7	3	10.6499	15.5592	9.9371	15.204	14.4526	4.61352
hsa-miR-1298-5p	1	1	2	0	0	0	2.12999	2.59321	4.96855	0	0	0
hsa-miR-1299	0	0	1	0	0	1	0	0	2.48427	0	0	1.53784
hsa-miR-1301-3p	10	16	9	14	9	12	21.2999	41.4913	22.3585	23.6506	18.5819	18.4541
hsa-miR-1303	27	26	44	61	32	48	57.5097	67.4234	109.308	103.049	66.069	73.8163
hsa-miR-1304-5p	3	1	9	10	6	3	6.38997	2.59321	22.3585	16.8933	12.3879	4.61352
hsa-miR-1306-3p	0	1	1	4	2	2	0	2.59321	2.48427	6.75733	4.12931	3.07568
hsa-miR-1306-5p	1	0	1	0	0	2	2.12999	0	2.48427	0	0	3.07568
hsa-miR-1307-3p	564	507	596	752	560	782	1201.31	1314.76	1480.63	1270.38	1156.21	1202.59
hsa-miR-1307-5p	82	59	105	86	41	73	174.659	152.999	260.849	145.283	84.6509	112.262
hsa-miR-130a-3p	12	18	8	21	23	21	25.5599	46.6777	19.8742	35.476	47.4871	32.2946
hsa-miR-130a-5p	0	2	0	0	0	0	0	5.18641	0	0	0	0
hsa-miR-130b-3p	32	32	31	38	21	44	68.1596	82.9826	77.0125	64.1946	43.3578	67.6649
hsa-miR-130b-5p	53	28	41	41	43	47	112.889	72.6098	101.855	69.2626	88.7802	72.2784
hsa-miR-132-3p	14	20	20	11	20	11	29.8198	51.8641	49.6855	18.5827	41.2931	16.9162
hsa-miR-132-5p	14	10	11	8	10	10	29.8198	25.9321	27.327	13.5147	20.6466	15.3784
hsa-miR-133a-3p	0	2	4	0	2	0	0	5.18641	9.9371	0	4.12931	0
hsa-miR-133a-5p	0	0	0	1	0	0	0	0	0	1.68933	0	0
hsa-miR-134-5p	5	3	1	3	2	1	10.6499	7.77962	2.48427	5.068	4.12931	1.53784
hsa-miR-1343-3p	18	26	28	31	12	15	38.3398	67.4234	69.5597	52.3693	24.7759	23.0676
hsa-miR-135a-3p	0	1	0	0	0	0	0	2.59321	0	0	0	0
hsa-miR-135a-5p	0	0	0	3	0	0	0	0	0	5.068	0	0
hsa-miR-135b-3p	5	3	3	13	10	6	10.6499	7.77962	7.45282	21.9613	20.6466	9.22704
hsa-miR-135b-5p	49	44	64	78	78	107	104.369	114.101	158.994	131.768	161.043	164.549
hsa-miR-136-3p	33	24	25	43	23	27	70.2896	62.237	62.1069	72.6413	47.4871	41.5217
hsa-miR-136-5p	2	4	2	1	2	5	4.25998	10.3728	4.96855	1.68933	4.12931	7.6892
hsa-miR-138-5p	0	2	0	1	4	2	0	5.18641	0	1.68933	8.25863	3.07568
hsa-miR-139-3p	2	0	4	0	8	8	4.25998	0	9.9371	0	16.5173	12.3027
hsa-miR-139-5p	231	211	248	277	222	348	492.027	547.167	616.1	467.945	458.354	535.168
hsa-miR-140-3p	473	416	404	602	443	700	1007.48	1078.77	1003.65	1016.98	914.643	1076.49
hsa-miR-140-5p	75	85	62	98	106	108	159.749	220.423	154.025	165.555	218.854	166.087
hsa-miR-141-3p	57	57	57	86	68	90	121.409	147.813	141.604	145.283	140.397	138.406
hsa-miR-141-5p	3	8	18	14	8	10	6.38997	20.7457	44.7169	23.6506	16.5173	15.3784
hsa-miR-142-3p	69	62	60	99	89	143	146.969	160.779	149.056	167.244	183.754	219.911
hsa-miR-142-5p	339	268	375	439	295	434	722.066	694.979	931.603	741.617	609.074	667.422
hsa-miR-143-3p	2381	2222	2416	3735	3584	5414	5071.5	5762.1	6002.01	6309.65	7399.73	8325.86
hsa-miR-143-5p	5	2	1	3	0	3	10.6499	5.18641	2.48427	5.068	0	4.61352
hsa-miR-144-3p	585	479	670	900	548	815	1246.04	1242.15	1664.46	1520.4	1131.43	1253.34
hsa-miR-144-5p	192	137	148	220	166	235	408.958	355.269	367.673	371.653	342.733	361.392
hsa-miR-145-3p	14	9	6	8	9	19	29.8198	23.3389	14.9056	13.5147	18.5819	29.2189
hsa-miR-145-5p	10	21	7	17	22	22	21.2999	54.4573	17.3899	28.7186	45.4224	33.8325
hsa-miR-1468-5p	0	0	0	1	0	0	0	0	0	1.68933	0	0
hsa-miR-146a-3p	2	0	0	4	6	1	4.25998	0	0	6.75733	12.3879	1.53784
hsa-miR-146a-5p	2265	1782	1981	3049	2738	3517	4824.43	4621.09	4921.35	5150.77	5653.03	5408.58
hsa-miR-146b-3p	1	0	0	0	2	0	2.12999	0	0	0	4.12931	0
hsa-miR-146b-5p	117	78	94	125	118	228	249.209	202.27	233.522	211.166	243.63	350.627
hsa-miR-147b-3p	2	3	10	10	6	18	4.25998	7.77962	24.8427	16.8933	12.3879	27.6811
hsa-miR-147b-5p	0	4	3	0	0	1	0	10.3728	7.45282	0	0	1.53784
hsa-miR-148a-3p	17360	14281	15229	17915	14225	18791	36976.6	37033.6	37833	30264.4	29369.7	28897.5
hsa-miR-148a-5p	62	46	44	80	56	69	132.059	119.287	109.308	135.147	115.621	106.111
hsa-miR-148b-3p	562	490	532	572	410	538	1197.05	1270.67	1321.63	966.298	846.509	827.358
hsa-miR-148b-5p	22	15	10	15	22	24	46.8598	38.8981	24.8427	25.34	45.4224	36.9081
hsa-miR-149-3p	1	1	0	0	1	1	2.12999	2.59321	0	0	2.06466	1.53784
hsa-miR-149-5p	112	90	109	114	84	119	238.559	233.389	270.786	192.584	173.431	183.003
hsa-miR-150-5p	64	48	62	79	81	112	136.319	124.474	154.025	133.457	167.237	172.238
hsa-miR-151a-3p	2107	1836	2290	2728	1969	2694	4487.89	4761.13	5688.99	4608.5	4065.31	4142.94
hsa-miR-151a-5p	63	35	39	82	59	88	134.189	90.7622	96.8867	138.525	121.815	135.33
hsa-miR-151b	1	1	2	2	2	1	2.12999	2.59321	4.96855	3.37866	4.12931	1.53784
hsa-miR-152-3p	178	151	146	204	123	191	379.138	391.574	362.704	344.624	253.953	293.727
hsa-miR-152-5p	3	0	1	2	4	1	6.38997	0	2.48427	3.37866	8.25863	1.53784
hsa-miR-153-3p	0	0	0	1	0	2	0	0	0	1.68933	0	3.07568
hsa-miR-153-5p	0	0	0	1	0	0	0	0	0	1.68933	0	0
hsa-miR-154-3p	0	0	0	1	0	0	0	0	0	1.68933	0	0
hsa-miR-155-5p	1788	1408	1321	1877	1733	2261	3808.42	3651.23	3281.73	3170.88	3578.05	3477.05
hsa-miR-15a-5p	20	27	25	35	20	48	42.5998	70.0166	62.1069	59.1266	41.2931	73.8163
hsa-miR-15b-3p	84	44	72	70	44	58	178.919	114.101	178.868	118.253	90.8449	89.1947
hsa-miR-15b-5p	94	74	70	75	72	121	200.219	191.897	173.899	126.7	148.655	186.079
hsa-miR-16-1-3p	1	0	0	1	1	0	2.12999	0	0	1.68933	2.06466	0
hsa-miR-16-2-3p	340	280	342	413	346	442	724.196	726.098	849.622	697.694	714.371	679.725
hsa-miR-16-5p	485	416	457	529	418	643	1033.04	1078.77	1135.31	893.657	863.027	988.831
hsa-miR-17-3p	15	4	12	24	13	15	31.9498	10.3728	29.8113	40.544	26.8405	23.0676
hsa-miR-17-5p	1917	1616	1700	1884	1654	2144	4083.19	4190.62	4223.27	3182.7	3414.94	3297.13
hsa-miR-181a-2-3p	28	41	43	56	38	61	59.6397	106.321	106.824	94.6026	78.457	93.8082
hsa-miR-181a-3p	29	31	26	26	30	47	61.7697	80.3894	64.5911	43.9226	61.9397	72.2784
hsa-miR-181a-5p	1523	1224	1467	1844	1384	2183	3243.97	3174.08	3644.43	3115.13	2857.49	3357.1
hsa-miR-181b-3p	0	0	6	0	0	1	0	0	14.9056	0	0	1.53784
hsa-miR-181b-5p	734	560	564	913	616	893	1563.41	1452.2	1401.13	1542.36	1271.83	1373.29
hsa-miR-181c-3p	4	4	6	3	1	6	8.51996	10.3728	14.9056	5.068	2.06466	9.22704
hsa-miR-181c-5p	9	2	2	11	2	5	19.1699	5.18641	4.96855	18.5827	4.12931	7.6892
hsa-miR-181d-3p	0	0	0	3	0	0	0	0	0	5.068	0	0
hsa-miR-181d-5p	50	40	36	44	41	45	106.499	103.728	89.4339	74.3306	84.6509	69.2028
hsa-miR-182-3p	0	2	1	0	2	0	0	5.18641	2.48427	0	4.12931	0
hsa-miR-182-5p	1132	908	869	1264	1228	1644	2411.15	2354.63	2158.83	2135.32	2535.4	2528.21
hsa-miR-183-3p	0	2	1	1	1	3	0	5.18641	2.48427	1.68933	2.06466	4.61352
hsa-miR-183-5p	1066	920	966	1478	1150	1590	2270.57	2385.75	2399.81	2496.83	2374.36	2445.16
hsa-miR-184	2	3	7	4	7	11	4.25998	7.77962	17.3899	6.75733	14.4526	16.9162
hsa-miR-1843	14	8	12	7	7	14	29.8198	20.7457	29.8113	11.8253	14.4526	21.5298
hsa-miR-185-3p	8	3	2	1	4	5	17.0399	7.77962	4.96855	1.68933	8.25863	7.6892
hsa-miR-185-5p	1063	837	867	1289	1072	1537	2264.18	2170.51	2153.87	2177.55	2213.31	2363.66
hsa-miR-186-5p	663	640	584	798	712	865	1412.18	1659.65	1450.82	1348.09	1470.04	1330.23
hsa-miR-187-3p	7	3	2	4	1	5	14.9099	7.77962	4.96855	6.75733	2.06466	7.6892
hsa-miR-188-5p	0	0	0	0	1	0	0	0	0	0	2.06466	0
hsa-miR-18a-3p	4	5	2	4	7	5	8.51996	12.966	4.96855	6.75733	14.4526	7.6892
hsa-miR-18a-5p	63	40	50	76	60	55	134.189	103.728	124.214	128.389	123.879	84.5812
hsa-miR-1908-5p	3	2	1	0	1	2	6.38997	5.18641	2.48427	0	2.06466	3.07568
hsa-miR-1909-5p	0	0	0	0	0	1	0	0	0	0	0	1.53784
hsa-miR-190a-5p	2	0	0	4	0	1	4.25998	0	0	6.75733	0	1.53784
hsa-miR-190b-5p	2	2	1	4	1	4	4.25998	5.18641	2.48427	6.75733	2.06466	6.15136
hsa-miR-191-3p	2	7	0	6	1	3	4.25998	18.1524	0	10.136	2.06466	4.61352
hsa-miR-191-5p	4220	3101	3294	4148	3473	4823	8988.55	8041.53	8183.2	7007.35	7170.55	7417
hsa-miR-1910-3p	0	0	1	3	0	0	0	0	2.48427	5.068	0	0
hsa-miR-1910-5p	10	7	13	5	5	13	21.2999	18.1524	32.2956	8.44666	10.3233	19.9919
hsa-miR-192-5p	1297	1086	1129	1379	1018	1422	2762.6	2816.22	2804.75	2329.59	2101.82	2186.81
hsa-miR-193a-5p	17	9	12	23	15	25	36.2098	23.3389	29.8113	38.8546	30.9699	38.446
hsa-miR-193b-3p	26	11	27	34	26	35	55.3797	28.5253	67.0754	57.4373	53.6811	53.8244
hsa-miR-193b-5p	12	17	16	36	20	56	25.5599	44.0845	39.7484	60.8159	41.2931	86.119
hsa-miR-194-3p	0	1	1	0	0	0	0	2.59321	2.48427	0	0	0
hsa-miR-194-5p	98	92	75	126	106	108	208.739	238.575	186.321	212.856	218.854	166.087
hsa-miR-195-3p	2	2	0	5	3	0	4.25998	5.18641	0	8.44666	6.19397	0
hsa-miR-195-5p	9	7	5	7	9	8	19.1699	18.1524	12.4214	11.8253	18.5819	12.3027
hsa-miR-196a-3p	0	0	1	0	2	0	0	0	2.48427	0	4.12931	0
hsa-miR-196a-5p	348	256	287	692	565	813	741.236	663.861	712.987	1169.02	1166.53	1250.26
hsa-miR-196b-5p	35	31	18	67	63	80	74.5496	80.3894	44.7169	113.185	130.073	123.027
hsa-miR-197-3p	21	35	13	22	12	40	44.7298	90.7622	32.2956	37.1653	24.7759	61.5136
hsa-miR-199a-3p	460	467	443	536	480	524	979.795	1211.03	1100.53	905.482	991.035	805.828
hsa-miR-199a-5p	103	148	91	88	115	124	219.389	383.795	226.069	148.661	237.436	190.692
hsa-miR-199b-5p	114	115	72	97	78	93	242.819	298.219	178.868	163.865	161.043	143.019
hsa-miR-19a-3p	28	12	7	16	27	21	59.6397	31.1185	17.3899	27.0293	55.7457	32.2946
hsa-miR-19b-3p	50	30	30	33	40	63	106.499	77.7962	74.5282	55.748	82.5863	96.8839
hsa-miR-200a-3p	2030	1768	1832	2360	1974	2720	4323.88	4584.79	4551.19	3986.82	4075.63	4182.92
hsa-miR-200a-5p	124	85	108	142	113	143	264.119	220.423	268.302	239.885	233.306	219.911
hsa-miR-200b-3p	3763	3167	3417	4035	3498	4402	8015.15	8212.68	8488.77	6816.45	7222.17	6769.57
hsa-miR-200b-5p	194	158	196	240	167	269	413.218	409.727	486.918	405.44	344.798	413.679
hsa-miR-200c-3p	13850	11547	11753	14907	13051	17497	29500.3	29943.8	29197.7	25182.9	26945.8	26907.6
hsa-miR-200c-5p	5	0	2	0	1	7	10.6499	0	4.96855	0	2.06466	10.7649
hsa-miR-203a-3p	410	278	355	384	231	353	873.295	720.911	881.917	648.703	476.936	542.857
hsa-miR-203a-5p	0	1	1	0	0	0	0	2.59321	2.48427	0	0	0
hsa-miR-203b-3p	0	1	1	0	0	0	0	2.59321	2.48427	0	0	0
hsa-miR-203b-5p	410	278	355	384	231	353	873.295	720.911	881.917	648.703	476.936	542.857
hsa-miR-204-3p	0	2	0	0	1	0	0	5.18641	0	0	2.06466	0
hsa-miR-204-5p	0	1	2	2	3	0	0	2.59321	4.96855	3.37866	6.19397	0
hsa-miR-205-3p	23	12	12	19	12	25	48.9897	31.1185	29.8113	32.0973	24.7759	38.446
hsa-miR-205-5p	11962	9163	10690	11565	8287	11773	25478.9	23761.5	26556.9	19537.1	17109.8	18105
hsa-miR-206	0	0	0	1	0	0	0	0	0	1.68933	0	0
hsa-miR-208b-3p	0	0	0	0	0	1	0	0	0	0	0	1.53784
hsa-miR-20a-3p	0	0	0	2	0	0	0	0	0	3.37866	0	0
hsa-miR-20a-5p	4748	3797	3896	4447	4138	4901	10113.2	9846.4	9678.73	7512.46	8543.55	7536.95
hsa-miR-20b-5p	3	1	1	0	0	4	6.38997	2.59321	2.48427	0	0	6.15136
hsa-miR-21-3p	90	72	115	141	97	149	191.699	186.711	285.692	238.196	200.272	229.138
hsa-miR-21-5p	242979	199519	200265	287750	243716	313388	517543	517394	497513	486105	503190	481940
hsa-miR-210-3p	68	65	70	68	44	83	144.839	168.558	173.899	114.875	90.8449	127.641
hsa-miR-210-5p	0	2	0	1	1	0	0	5.18641	0	1.68933	2.06466	0
hsa-miR-2110	16	21	32	35	34	44	34.0798	54.4573	79.4968	59.1266	70.1983	67.6649
hsa-miR-2116-3p	0	0	0	0	1	0	0	0	0	0	2.06466	0
hsa-miR-212-5p	0	2	2	1	0	1	0	5.18641	4.96855	1.68933	0	1.53784
hsa-miR-214-3p	6	10	11	12	11	7	12.7799	25.9321	27.327	20.272	22.7112	10.7649
hsa-miR-214-5p	1	7	0	2	2	3	2.12999	18.1524	0	3.37866	4.12931	4.61352
hsa-miR-215-5p	6	8	13	7	6	17	12.7799	20.7457	32.2956	11.8253	12.3879	26.1433
hsa-miR-216a-3p	0	0	1	1	0	0	0	0	2.48427	1.68933	0	0
hsa-miR-216a-5p	0	0	0	0	0	1	0	0	0	0	0	1.53784
hsa-miR-216b-5p	0	0	1	1	0	1	0	0	2.48427	1.68933	0	1.53784
hsa-miR-217-5p	0	0	0	1	1	2	0	0	0	1.68933	2.06466	3.07568
hsa-miR-218-5p	58	52	33	46	49	69	123.539	134.847	81.9811	77.7093	101.168	106.111
hsa-miR-219a-1-3p	3	3	2	5	2	3	6.38997	7.77962	4.96855	8.44666	4.12931	4.61352
hsa-miR-219a-5p	0	1	0	1	3	0	0	2.59321	0	1.68933	6.19397	0
hsa-miR-219b-3p	1	1	0	0	0	0	2.12999	2.59321	0	0	0	0
hsa-miR-22-3p	1848	1526	1616	2218	1643	2516	3936.22	3957.23	4014.59	3746.94	3392.23	3869.2
hsa-miR-22-5p	65	74	72	101	63	99	138.449	191.897	178.868	170.623	130.073	152.246
hsa-miR-221-3p	2164	1790	1796	2521	1998	2696	4609.3	4641.84	4461.76	4258.81	4125.18	4146.01
hsa-miR-221-5p	75	86	70	79	96	83	159.749	223.016	173.899	133.457	198.207	127.641
hsa-miR-222-3p	2305	2051	1835	2535	2469	2873	4909.62	5318.67	4558.64	4282.46	5097.64	4418.21
hsa-miR-222-5p	6	5	4	1	2	4	12.7799	12.966	9.9371	1.68933	4.12931	6.15136
hsa-miR-223-3p	29	15	23	46	55	68	61.7697	38.8981	57.1383	77.7093	113.556	104.573
hsa-miR-223-5p	25	15	19	35	41	60	53.2497	38.8981	47.2012	59.1266	84.6509	92.2704
hsa-miR-224-3p	0	1	2	0	1	5	0	2.59321	4.96855	0	2.06466	7.6892
hsa-miR-224-5p	1126	935	902	1005	878	1105	2398.37	2424.65	2240.82	1697.78	1812.77	1699.31
hsa-miR-2276-3p	0	0	0	2	0	0	0	0	0	3.37866	0	0
hsa-miR-2277-3p	0	1	0	0	0	0	0	2.59321	0	0	0	0
hsa-miR-2278	2	0	0	0	1	0	4.25998	0	0	0	2.06466	0
hsa-miR-2355-3p	4	3	2	11	3	6	8.51996	7.77962	4.96855	18.5827	6.19397	9.22704
hsa-miR-2355-5p	0	0	0	7	0	1	0	0	0	11.8253	0	1.53784
hsa-miR-23a-3p	996	859	966	996	683	1064	2121.47	2227.56	2399.81	1682.57	1410.16	1636.26
hsa-miR-23a-5p	9	11	8	7	17	11	19.1699	28.5253	19.8742	11.8253	35.0992	16.9162
hsa-miR-23b-3p	125	93	135	156	86	133	266.249	241.168	335.377	263.536	177.56	204.533
hsa-miR-23b-5p	3	1	1	7	1	5	6.38997	2.59321	2.48427	11.8253	2.06466	7.6892
hsa-miR-23c	1	0	0	0	0	0	2.12999	0	0	0	0	0
hsa-miR-24-1-5p	1	0	1	2	6	0	2.12999	0	2.48427	3.37866	12.3879	0
hsa-miR-24-2-5p	55	37	45	55	57	69	117.149	95.9486	111.792	92.9133	117.685	106.111
hsa-miR-24-3p	2044	1702	2130	3108	2008	3105	4353.7	4413.64	5291.5	5250.44	4145.83	4774.99
hsa-miR-25-3p	1399	1181	1442	1829	1215	1946	2979.85	3062.58	3582.32	3089.79	2508.56	2992.64
hsa-miR-25-5p	50	51	53	88	68	73	106.499	132.254	131.667	148.661	140.397	112.262
hsa-miR-2682-5p	0	0	0	1	0	0	0	0	0	1.68933	0	0
hsa-miR-26a-1-3p	1	1	0	0	0	0	2.12999	2.59321	0	0	0	0
hsa-miR-26a-2-3p	0	0	0	0	1	2	0	0	0	0	2.06466	3.07568
hsa-miR-26a-5p	15261	12196	12386	15759	12313	16974	32505.8	31626.7	30770.2	26622.2	25422.1	26103.3
hsa-miR-26b-3p	7	6	0	3	3	8	14.9099	15.5592	0	5.068	6.19397	12.3027
hsa-miR-26b-5p	1824	1438	1467	2263	1840	2391	3885.1	3729.03	3644.43	3822.96	3798.97	3676.97
hsa-miR-27a-3p	4457	3763	4802	6122	3531	5168	9493.36	9758.24	11929.5	10342.1	7290.3	7947.55
hsa-miR-27a-5p	60	61	82	107	68	95	127.799	158.186	203.711	180.759	140.397	146.095
hsa-miR-27b-3p	3401	2903	3539	4130	2682	3899	7244.09	7528.08	8791.85	6976.94	5537.41	5996.04
hsa-miR-27b-5p	72	43	84	117	104	135	153.359	111.508	208.679	197.652	214.724	207.608
hsa-miR-28-3p	221	203	221	239	172	259	470.728	526.421	549.025	403.75	355.121	398.3
hsa-miR-28-5p	159	139	152	223	159	216	338.668	360.456	377.61	376.721	328.28	332.173
hsa-miR-296-3p	9	8	13	5	7	22	19.1699	20.7457	32.2956	8.44666	14.4526	33.8325
hsa-miR-299-5p	0	0	2	1	0	0	0	0	4.96855	1.68933	0	0
hsa-miR-29a-3p	581	549	517	650	568	773	1237.52	1423.67	1284.37	1098.07	1172.73	1188.75
hsa-miR-29a-5p	0	1	1	1	3	2	0	2.59321	2.48427	1.68933	6.19397	3.07568
hsa-miR-29b-1-5p	2	2	7	5	4	4	4.25998	5.18641	17.3899	8.44666	8.25863	6.15136
hsa-miR-29b-2-5p	1	7	6	4	10	4	2.12999	18.1524	14.9056	6.75733	20.6466	6.15136
hsa-miR-29b-3p	10	5	16	12	11	22	21.2999	12.966	39.7484	20.272	22.7112	33.8325
hsa-miR-29c-3p	0	4	0	4	2	0	0	10.3728	0	6.75733	4.12931	0
hsa-miR-29c-5p	1	9	0	2	4	2	2.12999	23.3389	0	3.37866	8.25863	3.07568
hsa-miR-301a-3p	8	1	2	6	3	1	17.0399	2.59321	4.96855	10.136	6.19397	1.53784
hsa-miR-301a-5p	11	4	3	2	3	7	23.4299	10.3728	7.45282	3.37866	6.19397	10.7649
hsa-miR-301b-3p	3	2	0	0	2	2	6.38997	5.18641	0	0	4.12931	3.07568
hsa-miR-302b-3p	0	0	0	0	0	2	0	0	0	0	0	3.07568
hsa-miR-3064-5p	3	5	1	2	0	0	6.38997	12.966	2.48427	3.37866	0	0
hsa-miR-3065-3p	14	10	14	6	4	10	29.8198	25.9321	34.7798	10.136	8.25863	15.3784
hsa-miR-3065-5p	12	12	9	9	16	12	25.5599	31.1185	22.3585	15.204	33.0345	18.4541
hsa-miR-3074-3p	1	0	1	2	5	0	2.12999	0	2.48427	3.37866	10.3233	0
hsa-miR-3074-5p	2041	1700	2127	3098	2007	3098	4347.31	4408.45	5284.05	5233.55	4143.77	4764.23
hsa-miR-30a-3p	905	704	761	1159	939	1326	1927.64	1825.62	1890.53	1957.94	1938.71	2039.17
hsa-miR-30a-5p	6164	5178	4577	7127	6315	7642	13129.3	13427.6	11370.5	12039.9	13038.3	11752.2
hsa-miR-30b-3p	12	4	17	14	8	21	25.5599	10.3728	42.2327	23.6506	16.5173	32.2946
hsa-miR-30b-5p	34	20	43	37	29	45	72.4196	51.8641	106.824	62.5053	59.875	69.2028
hsa-miR-30c-1-3p	2	7	6	6	3	14	4.25998	18.1524	14.9056	10.136	6.19397	21.5298
hsa-miR-30c-2-3p	62	67	47	100	79	107	132.059	173.745	116.761	168.933	163.108	164.549
hsa-miR-30c-5p	518	388	387	519	462	637	1103.33	1006.16	961.414	876.763	953.871	979.604
hsa-miR-30d-3p	10	13	11	15	11	14	21.2999	33.7117	27.327	25.34	22.7112	21.5298
hsa-miR-30d-5p	2370	1940	1860	2490	2295	3011	5048.07	5030.82	4620.75	4206.44	4738.39	4630.43
hsa-miR-30e-3p	159	125	159	192	174	204	338.668	324.151	395	324.352	359.25	313.719
hsa-miR-30e-5p	877	688	702	942	920	1021	1868	1784.13	1743.96	1591.35	1899.48	1570.13
hsa-miR-31-3p	1	6	0	1	0	6	2.12999	15.5592	0	1.68933	0	9.22704
hsa-miR-31-5p	477	450	547	645	460	640	1016	1166.94	1358.9	1089.62	949.742	984.217
hsa-miR-3115	0	0	2	1	0	1	0	0	4.96855	1.68933	0	1.53784
hsa-miR-3120-3p	1	7	0	2	2	3	2.12999	18.1524	0	3.37866	4.12931	4.61352
hsa-miR-3120-5p	1	1	2	3	5	1	2.12999	2.59321	4.96855	5.068	10.3233	1.53784
hsa-miR-3121-3p	1	0	1	0	0	0	2.12999	0	2.48427	0	0	0
hsa-miR-3124-5p	0	0	0	0	0	1	0	0	0	0	0	1.53784
hsa-miR-3125	0	1	0	0	0	0	0	2.59321	0	0	0	0
hsa-miR-3126-5p	1	1	0	0	0	0	2.12999	2.59321	0	0	0	0
hsa-miR-3127-3p	3	0	0	0	1	1	6.38997	0	0	0	2.06466	1.53784
hsa-miR-3127-5p	0	1	0	1	3	1	0	2.59321	0	1.68933	6.19397	1.53784
hsa-miR-3128	0	1	0	0	0	1	0	2.59321	0	0	0	1.53784
hsa-miR-3129-5p	0	0	0	2	0	0	0	0	0	3.37866	0	0
hsa-miR-3130-3p	2	0	0	0	0	0	4.25998	0	0	0	0	0
hsa-miR-3130-5p	2	0	0	0	0	0	4.25998	0	0	0	0	0
hsa-miR-3131	0	0	0	1	0	0	0	0	0	1.68933	0	0
hsa-miR-3136-5p	0	1	0	0	0	0	0	2.59321	0	0	0	0
hsa-miR-3140-3p	0	0	0	0	0	2	0	0	0	0	0	3.07568
hsa-miR-3143	0	0	0	1	0	0	0	0	0	1.68933	0	0
hsa-miR-3144-3p	0	0	0	0	1	0	0	0	0	0	2.06466	0
hsa-miR-3144-5p	0	1	0	0	1	0	0	2.59321	0	0	2.06466	0
hsa-miR-3145-5p	0	2	0	2	0	0	0	5.18641	0	3.37866	0	0
hsa-miR-3146	0	0	0	2	0	0	0	0	0	3.37866	0	0
hsa-miR-3148	2	0	0	0	2	0	4.25998	0	0	0	4.12931	0
hsa-miR-3150a-5p	2	3	0	0	2	0	4.25998	7.77962	0	0	4.12931	0
hsa-miR-3150b-3p	2	3	0	0	2	0	4.25998	7.77962	0	0	4.12931	0
hsa-miR-3155b	0	0	0	0	0	1	0	0	0	0	0	1.53784
hsa-miR-3158-3p	1	2	2	3	3	130	2.12999	5.18641	4.96855	5.068	6.19397	199.919
hsa-miR-3158-5p	1	2	2	3	3	130	2.12999	5.18641	4.96855	5.068	6.19397	199.919
hsa-miR-3159	1	0	0	0	0	0	2.12999	0	0	0	0	0
hsa-miR-3162-5p	0	1	0	1	0	2	0	2.59321	0	1.68933	0	3.07568
hsa-miR-3163	2	0	0	0	1	2	4.25998	0	0	0	2.06466	3.07568
hsa-miR-3164	1	0	0	0	0	1	2.12999	0	0	0	0	1.53784
hsa-miR-3165	1	0	0	0	0	2	2.12999	0	0	0	0	3.07568
hsa-miR-3173-3p	0	1	1	0	0	0	0	2.59321	2.48427	0	0	0
hsa-miR-3173-5p	0	0	1	0	0	0	0	0	2.48427	0	0	0
hsa-miR-3174	3	2	0	2	0	3	6.38997	5.18641	0	3.37866	0	4.61352
hsa-miR-3175	0	0	0	1	0	0	0	0	0	1.68933	0	0
hsa-miR-3176	2	2	0	1	1	3	4.25998	5.18641	0	1.68933	2.06466	4.61352
hsa-miR-3177-3p	0	1	5	2	3	3	0	2.59321	12.4214	3.37866	6.19397	4.61352
hsa-miR-3177-5p	0	0	0	1	0	0	0	0	0	1.68933	0	0
hsa-miR-3179	0	0	1	1	2	5	0	0	2.48427	1.68933	4.12931	7.6892
hsa-miR-3180	0	1	1	1	1	1	0	2.59321	2.48427	1.68933	2.06466	1.53784
hsa-miR-3180-3p	0	1	1	1	1	1	0	2.59321	2.48427	1.68933	2.06466	1.53784
hsa-miR-3184-3p	511	434	502	631	524	782	1088.42	1125.45	1247.11	1065.97	1081.88	1202.59
hsa-miR-3184-5p	1440	1247	1322	2238	1758	2390	3067.18	3233.73	3284.21	3780.72	3629.67	3675.44
hsa-miR-3187-3p	2	3	0	0	4	0	4.25998	7.77962	0	0	8.25863	0
hsa-miR-3187-5p	0	0	0	0	0	3	0	0	0	0	0	4.61352
hsa-miR-3188	0	0	0	0	1	0	0	0	0	0	2.06466	0
hsa-miR-3190-3p	0	0	0	0	0	1	0	0	0	0	0	1.53784
hsa-miR-3191-5p	0	0	0	0	0	1	0	0	0	0	0	1.53784
hsa-miR-3192-5p	0	1	0	1	0	1	0	2.59321	0	1.68933	0	1.53784
hsa-miR-3199	1	0	0	2	1	1	2.12999	0	0	3.37866	2.06466	1.53784
hsa-miR-32-3p	12	10	14	26	16	27	25.5599	25.9321	34.7798	43.9226	33.0345	41.5217
hsa-miR-32-5p	19	13	11	18	16	31	40.4698	33.7117	27.327	30.408	33.0345	47.673
hsa-miR-320a-3p	2043	1777	1697	1926	1578	2351	4351.57	4608.13	4215.81	3253.65	3258.03	3615.46
hsa-miR-320a-5p	0	0	1	0	0	0	0	0	2.48427	0	0	0
hsa-miR-320b	130	72	104	110	41	89	276.899	186.711	258.365	185.827	84.6509	136.868
hsa-miR-320c	57	31	58	61	23	42	121.409	80.3894	144.088	103.049	47.4871	64.5893
hsa-miR-320d	35	18	29	43	18	20	74.5496	46.6777	72.044	72.6413	37.1638	30.7568
hsa-miR-323a-3p	12	12	10	12	6	10	25.5599	31.1185	24.8427	20.272	12.3879	15.3784
hsa-miR-323a-5p	0	1	0	1	0	0	0	2.59321	0	1.68933	0	0
hsa-miR-323b-3p	0	0	0	0	1	0	0	0	0	0	2.06466	0
hsa-miR-324-3p	1	3	4	0	0	2	2.12999	7.77962	9.9371	0	0	3.07568
hsa-miR-324-5p	3	0	1	4	0	0	6.38997	0	2.48427	6.75733	0	0
hsa-miR-326	0	0	2	0	0	2	0	0	4.96855	0	0	3.07568
hsa-miR-328-3p	18	14	18	29	16	23	38.3398	36.3049	44.7169	48.9906	33.0345	35.3703
hsa-miR-329-3p	4	0	0	0	1	0	8.51996	0	0	0	2.06466	0
hsa-miR-330-3p	56	28	32	51	39	52	119.279	72.6098	79.4968	86.1559	80.5216	79.9676
hsa-miR-330-5p	1	11	4	6	3	4	2.12999	28.5253	9.9371	10.136	6.19397	6.15136
hsa-miR-331-3p	3	4	0	0	0	3	6.38997	10.3728	0	0	0	4.61352
hsa-miR-331-5p	58	40	39	31	26	37	123.539	103.728	96.8867	52.3693	53.6811	56.9001
hsa-miR-335-3p	27	34	33	39	30	36	57.5097	88.169	81.9811	65.8839	61.9397	55.3622
hsa-miR-335-5p	67	77	65	79	69	83	142.709	199.677	161.478	133.457	142.461	127.641
hsa-miR-337-3p	1	0	0	0	0	0	2.12999	0	0	0	0	0
hsa-miR-337-5p	0	0	0	0	1	0	0	0	0	0	2.06466	0
hsa-miR-338-3p	12	12	9	9	16	12	25.5599	31.1185	22.3585	15.204	33.0345	18.4541
hsa-miR-338-5p	15	9	8	5	1	6	31.9498	23.3389	19.8742	8.44666	2.06466	9.22704
hsa-miR-339-3p	103	53	92	111	70	98	219.389	137.44	228.553	187.516	144.526	150.708
hsa-miR-339-5p	70	53	74	92	64	82	149.099	137.44	183.836	155.419	132.138	126.103
hsa-miR-33a-5p	7	6	0	3	3	6	14.9099	15.5592	0	5.068	6.19397	9.22704
hsa-miR-33b-3p	23	18	24	21	18	20	48.9897	46.6777	59.6226	35.476	37.1638	30.7568
hsa-miR-340-3p	5	5	13	12	11	16	10.6499	12.966	32.2956	20.272	22.7112	24.6054
hsa-miR-340-5p	171	151	150	265	151	197	364.228	391.574	372.641	447.673	311.763	302.954
hsa-miR-342-3p	18	13	14	10	14	16	38.3398	33.7117	34.7798	16.8933	28.9052	24.6054
hsa-miR-342-5p	4	2	5	5	5	6	8.51996	5.18641	12.4214	8.44666	10.3233	9.22704
hsa-miR-345-5p	23	19	13	32	17	30	48.9897	49.2709	32.2956	54.0586	35.0992	46.1352
hsa-miR-34a-5p	2	7	4	2	2	6	4.25998	18.1524	9.9371	3.37866	4.12931	9.22704
hsa-miR-34b-3p	1	1	0	1	1	1	2.12999	2.59321	0	1.68933	2.06466	1.53784
hsa-miR-34b-5p	0	1	0	0	0	0	0	2.59321	0	0	0	0
hsa-miR-34c-3p	0	1	0	1	1	1	0	2.59321	0	1.68933	2.06466	1.53784
hsa-miR-34c-5p	65	45	67	82	53	94	138.449	116.694	166.446	138.525	109.427	144.557
hsa-miR-3529-3p	2168	1811	1587	2812	2982	3351	4617.82	4696.3	3942.54	4750.4	6156.81	5153.3
hsa-miR-3605-3p	0	1	1	6	0	0	0	2.59321	2.48427	10.136	0	0
hsa-miR-3605-5p	4	0	0	2	1	2	8.51996	0	0	3.37866	2.06466	3.07568
hsa-miR-361-3p	86	69	95	115	119	125	183.179	178.931	236.006	194.273	245.694	192.23
hsa-miR-361-5p	169	160	145	131	92	150	359.968	414.913	360.22	221.302	189.948	230.676
hsa-miR-3611	2	0	0	0	0	2	4.25998	0	0	0	0	3.07568
hsa-miR-3614-5p	1	0	0	1	0	0	2.12999	0	0	1.68933	0	0
hsa-miR-3615	83	76	80	97	71	120	176.789	197.084	198.742	163.865	146.591	184.541
hsa-miR-3617-5p	1	0	0	0	2	0	2.12999	0	0	0	4.12931	0
hsa-miR-362-3p	0	0	0	0	0	1	0	0	0	0	0	1.53784
hsa-miR-362-5p	6	9	5	17	13	21	12.7799	23.3389	12.4214	28.7186	26.8405	32.2946
hsa-miR-3620-5p	0	0	0	0	0	3	0	0	0	0	0	4.61352
hsa-miR-363-3p	5	9	1	14	5	50	10.6499	23.3389	2.48427	23.6506	10.3233	76.892
hsa-miR-3648	0	0	0	2	0	0	0	0	0	3.37866	0	0
hsa-miR-3651	0	0	0	1	0	0	0	0	0	1.68933	0	0
hsa-miR-3655	0	0	0	1	0	0	0	0	0	1.68933	0	0
hsa-miR-365a-3p	1	6	2	3	4	0	2.12999	15.5592	4.96855	5.068	8.25863	0
hsa-miR-365a-5p	10	6	6	12	16	12	21.2999	15.5592	14.9056	20.272	33.0345	18.4541
hsa-miR-365b-5p	0	1	3	0	2	1	0	2.59321	7.45282	0	4.12931	1.53784
hsa-miR-3661	0	0	2	4	1	1	0	0	4.96855	6.75733	2.06466	1.53784
hsa-miR-3664-3p	3	1	6	3	4	5	6.38997	2.59321	14.9056	5.068	8.25863	7.6892
hsa-miR-3670	0	0	0	0	1	0	0	0	0	0	2.06466	0
hsa-miR-3675-5p	0	4	1	1	0	0	0	10.3728	2.48427	1.68933	0	0
hsa-miR-3679-5p	0	1	0	0	0	0	0	2.59321	0	0	0	0
hsa-miR-3682-3p	0	2	0	0	1	0	0	5.18641	0	0	2.06466	0
hsa-miR-3688-3p	0	0	0	1	4	0	0	0	0	1.68933	8.25863	0
hsa-miR-3689f	0	0	0	0	1	0	0	0	0	0	2.06466	0
hsa-miR-369-3p	48	19	30	53	35	32	102.239	49.2709	74.5282	89.5346	72.263	49.2109
hsa-miR-369-5p	10	12	20	25	12	22	21.2999	31.1185	49.6855	42.2333	24.7759	33.8325
hsa-miR-3691-5p	3	0	0	1	0	2	6.38997	0	0	1.68933	0	3.07568
hsa-miR-370-3p	14	15	19	21	25	13	29.8198	38.8981	47.2012	35.476	51.6164	19.9919
hsa-miR-370-5p	0	0	0	0	0	1	0	0	0	0	0	1.53784
hsa-miR-374a-3p	14	17	13	23	14	14	29.8198	44.0845	32.2956	38.8546	28.9052	21.5298
hsa-miR-374a-5p	32	31	53	29	30	32	68.1596	80.3894	131.667	48.9906	61.9397	49.2109
hsa-miR-374b-3p	5	6	1	6	3	3	10.6499	15.5592	2.48427	10.136	6.19397	4.61352
hsa-miR-374b-5p	55	28	50	35	42	58	117.149	72.6098	124.214	59.1266	86.7156	89.1947
hsa-miR-374c-3p	55	28	50	35	42	58	117.149	72.6098	124.214	59.1266	86.7156	89.1947
hsa-miR-375-3p	12	13	13	11	11	29	25.5599	33.7117	32.2956	18.5827	22.7112	44.5973
hsa-miR-376a-3p	2	1	0	1	0	0	4.25998	2.59321	0	1.68933	0	0
hsa-miR-376a-5p	0	0	0	0	0	1	0	0	0	0	0	1.53784
hsa-miR-376b-3p	0	1	0	0	0	0	0	2.59321	0	0	0	0
hsa-miR-376b-5p	0	0	0	1	0	0	0	0	0	1.68933	0	0
hsa-miR-376c-3p	1	1	2	5	5	4	2.12999	2.59321	4.96855	8.44666	10.3233	6.15136
hsa-miR-376c-5p	0	1	1	1	0	1	0	2.59321	2.48427	1.68933	0	1.53784
hsa-miR-377-3p	0	0	2	0	0	3	0	0	4.96855	0	0	4.61352
hsa-miR-377-5p	0	0	0	0	2	0	0	0	0	0	4.12931	0
hsa-miR-378a-3p	3911	3392	3917	5562	3713	5241	8330.39	8796.16	9730.9	9396.06	7666.07	8059.82
hsa-miR-378a-5p	15	11	16	24	16	18	31.9498	28.5253	39.7484	40.544	33.0345	27.6811
hsa-miR-378c	122	94	100	151	127	174	259.859	243.761	248.427	255.089	262.211	267.584
hsa-miR-378d	25	21	17	38	31	40	53.2497	54.4573	42.2327	64.1946	64.0044	61.5136
hsa-miR-378e	1	0	0	0	0	0	2.12999	0	0	0	0	0
hsa-miR-378g	0	0	1	1	0	0	0	0	2.48427	1.68933	0	0
hsa-miR-378i	0	3	1	3	0	0	0	7.77962	2.48427	5.068	0	0
hsa-miR-379-3p	2	5	1	7	3	2	4.25998	12.966	2.48427	11.8253	6.19397	3.07568
hsa-miR-379-5p	316	293	326	547	419	620	673.077	759.809	809.874	924.065	865.091	953.46
hsa-miR-380-5p	1	0	0	2	0	0	2.12999	0	0	3.37866	0	0
hsa-miR-381-3p	125	127	80	135	113	79	266.249	329.337	198.742	228.06	233.306	121.489
hsa-miR-382-3p	11	13	11	13	10	10	23.4299	33.7117	27.327	21.9613	20.6466	15.3784
hsa-miR-382-5p	98	70	101	143	99	174	208.739	181.524	250.912	241.574	204.401	267.584
hsa-miR-383-5p	0	1	2	6	5	5	0	2.59321	4.96855	10.136	10.3233	7.6892
hsa-miR-3909	1	0	0	1	0	7	2.12999	0	0	1.68933	0	10.7649
hsa-miR-3911	0	0	0	3	0	1	0	0	0	5.068	0	1.53784
hsa-miR-3912-3p	0	1	0	1	0	3	0	2.59321	0	1.68933	0	4.61352
hsa-miR-3913-3p	0	0	0	2	0	1	0	0	0	3.37866	0	1.53784
hsa-miR-3913-5p	0	0	0	2	0	1	0	0	0	3.37866	0	1.53784
hsa-miR-3916	0	1	0	0	0	0	0	2.59321	0	0	0	0
hsa-miR-3918	0	0	1	0	0	0	0	0	2.48427	0	0	0
hsa-miR-3928-3p	2	0	0	1	0	2	4.25998	0	0	1.68933	0	3.07568
hsa-miR-3929	1	0	3	1	3	3	2.12999	0	7.45282	1.68933	6.19397	4.61352
hsa-miR-3934-3p	0	1	0	0	0	0	0	2.59321	0	0	0	0
hsa-miR-3934-5p	35	41	57	58	31	57	74.5496	106.321	141.604	97.9812	64.0044	87.6568
hsa-miR-3935	1	1	2	0	0	0	2.12999	2.59321	4.96855	0	0	0
hsa-miR-3939	0	2	0	1	4	0	0	5.18641	0	1.68933	8.25863	0
hsa-miR-3940-3p	0	0	0	1	0	1	0	0	0	1.68933	0	1.53784
hsa-miR-3940-5p	0	0	0	1	0	0	0	0	0	1.68933	0	0
hsa-miR-3944-3p	0	0	0	0	2	1	0	0	0	0	4.12931	1.53784
hsa-miR-3944-5p	0	0	0	0	0	1	0	0	0	0	0	1.53784
hsa-miR-409-3p	145	177	194	246	230	267	308.848	458.998	481.949	415.576	474.871	410.603
hsa-miR-409-5p	18	14	6	11	12	10	38.3398	36.3049	14.9056	18.5827	24.7759	15.3784
hsa-miR-410-3p	21	16	29	26	22	40	44.7298	41.4913	72.044	43.9226	45.4224	61.5136
hsa-miR-411-3p	23	31	40	39	27	40	48.9897	80.3894	99.371	65.8839	55.7457	61.5136
hsa-miR-411-5p	882	631	749	960	717	1006	1878.65	1636.31	1860.72	1621.76	1480.36	1547.07
hsa-miR-412-5p	45	34	35	58	35	45	95.8495	88.169	86.9496	97.9812	72.263	69.2028
hsa-miR-421	67	51	39	61	57	76	142.709	132.254	96.8867	103.049	117.685	116.876
hsa-miR-423-3p	1441	1249	1323	2242	1759	2390	3069.31	3238.91	3286.7	3787.48	3631.73	3675.44
hsa-miR-423-5p	511	434	502	631	524	782	1088.42	1125.45	1247.11	1065.97	1081.88	1202.59
hsa-miR-424-3p	118	112	121	165	134	164	251.339	290.439	300.597	278.74	276.664	252.206
hsa-miR-424-5p	8	3	2	15	7	7	17.0399	7.77962	4.96855	25.34	14.4526	10.7649
hsa-miR-425-3p	36	16	21	35	23	34	76.6796	41.4913	52.1698	59.1266	47.4871	52.2865
hsa-miR-425-5p	127	98	102	136	143	196	270.509	254.134	253.396	229.749	295.246	301.417
hsa-miR-4286	0	1	0	0	0	0	0	2.59321	0	0	0	0
hsa-miR-429	543	403	434	630	467	653	1156.58	1045.06	1078.18	1064.28	964.195	1004.21
hsa-miR-431-3p	0	0	0	0	1	0	0	0	0	0	2.06466	0
hsa-miR-431-5p	7	2	1	1	1	1	14.9099	5.18641	2.48427	1.68933	2.06466	1.53784
hsa-miR-432-5p	67	76	77	114	107	159	142.709	197.084	191.289	192.584	220.918	244.516
hsa-miR-433-3p	91	68	105	103	84	118	193.829	176.338	260.849	174.001	173.431	181.465
hsa-miR-4426	0	0	0	0	1	0	0	0	0	0	2.06466	0
hsa-miR-4433a-3p	0	0	1	0	0	3	0	0	2.48427	0	0	4.61352
hsa-miR-4433b-5p	0	0	1	0	0	3	0	0	2.48427	0	0	4.61352
hsa-miR-4435	0	0	0	0	1	1	0	0	0	0	2.06466	1.53784
hsa-miR-4446-3p	0	0	3	1	0	1	0	0	7.45282	1.68933	0	1.53784
hsa-miR-4449	1	1	2	0	0	3	2.12999	2.59321	4.96855	0	0	4.61352
hsa-miR-4454	0	2	2	1	0	1	0	5.18641	4.96855	1.68933	0	1.53784
hsa-miR-4466	0	0	0	0	1	0	0	0	0	0	2.06466	0
hsa-miR-4467	0	2	0	0	0	0	0	5.18641	0	0	0	0
hsa-miR-4470	0	0	1	0	0	0	0	0	2.48427	0	0	0
hsa-miR-4473	0	0	6	0	1	5	0	0	14.9056	0	2.06466	7.6892
hsa-miR-4475	0	0	1	0	0	0	0	0	2.48427	0	0	0
hsa-miR-4482-3p	2	2	1	1	0	1	4.25998	5.18641	2.48427	1.68933	0	1.53784
hsa-miR-4485-3p	0	0	1	1	0	0	0	0	2.48427	1.68933	0	0
hsa-miR-4488	20	28	33	35	20	23	42.5998	72.6098	81.9811	59.1266	41.2931	35.3703
hsa-miR-449a	0	0	0	1	0	5	0	0	0	1.68933	0	7.6892
hsa-miR-449b-5p	0	0	1	0	0	0	0	0	2.48427	0	0	0
hsa-miR-449c-5p	0	1	2	0	0	4	0	2.59321	4.96855	0	0	6.15136
hsa-miR-4504	1	0	1	0	0	2	2.12999	0	2.48427	0	0	3.07568
hsa-miR-4508	5	8	12	10	5	9	10.6499	20.7457	29.8113	16.8933	10.3233	13.8406
hsa-miR-450a-1-3p	0	0	0	0	0	1	0	0	0	0	0	1.53784
hsa-miR-450a-2-3p	3	2	1	0	0	4	6.38997	5.18641	2.48427	0	0	6.15136
hsa-miR-450a-5p	52	34	51	95	48	73	110.759	88.169	126.698	160.487	99.1035	112.262
hsa-miR-450b-5p	25	7	19	22	19	19	53.2497	18.1524	47.2012	37.1653	39.2285	29.2189
hsa-miR-4517	0	0	0	2	0	0	0	0	0	3.37866	0	0
hsa-miR-451a	848	647	740	989	785	7574	1806.23	1677.8	1838.36	1670.75	1620.76	11647.6
hsa-miR-452-5p	112	89	88	129	111	136	238.559	230.795	218.616	217.924	229.177	209.146
hsa-miR-4520-5p	0	0	0	1	0	0	0	0	0	1.68933	0	0
hsa-miR-4521	3	6	2	3	5	2	6.38997	15.5592	4.96855	5.068	10.3233	3.07568
hsa-miR-4536-5p	0	1	0	0	0	0	0	2.59321	0	0	0	0
hsa-miR-454-3p	18	13	19	18	21	21	38.3398	33.7117	47.2012	30.408	43.3578	32.2946
hsa-miR-454-5p	3	1	2	6	2	9	6.38997	2.59321	4.96855	10.136	4.12931	13.8406
hsa-miR-455-3p	29	31	20	25	32	25	61.7697	80.3894	49.6855	42.2333	66.069	38.446
hsa-miR-455-5p	223	175	172	208	175	249	474.988	453.811	427.295	351.381	361.315	382.922
hsa-miR-4638-5p	0	0	0	0	1	0	0	0	0	0	2.06466	0
hsa-miR-4639-5p	0	0	0	0	1	0	0	0	0	0	2.06466	0
hsa-miR-4640-3p	1	0	0	0	0	0	2.12999	0	0	0	0	0
hsa-miR-4640-5p	0	1	0	0	0	0	0	2.59321	0	0	0	0
hsa-miR-4647	0	0	0	0	0	3	0	0	0	0	0	4.61352
hsa-miR-4654	1	0	0	0	0	0	2.12999	0	0	0	0	0
hsa-miR-4657	0	0	0	1	0	0	0	0	0	1.68933	0	0
hsa-miR-4658	0	0	0	1	0	0	0	0	0	1.68933	0	0
hsa-miR-4659a-3p	0	3	0	0	1	0	0	7.77962	0	0	2.06466	0
hsa-miR-4659a-5p	0	0	0	0	1	0	0	0	0	0	2.06466	0
hsa-miR-4659b-3p	0	0	0	0	1	0	0	0	0	0	2.06466	0
hsa-miR-4659b-5p	0	0	0	0	1	0	0	0	0	0	2.06466	0
hsa-miR-4661-5p	1	0	0	0	0	0	2.12999	0	0	0	0	0
hsa-miR-4664-3p	1	4	0	1	0	3	2.12999	10.3728	0	1.68933	0	4.61352
hsa-miR-4665-5p	0	0	0	2	0	1	0	0	0	3.37866	0	1.53784
hsa-miR-4671-3p	2	0	1	0	0	0	4.25998	0	2.48427	0	0	0
hsa-miR-4676-3p	0	1	0	0	0	0	0	2.59321	0	0	0	0
hsa-miR-4677-3p	1	3	7	0	7	3	2.12999	7.77962	17.3899	0	14.4526	4.61352
hsa-miR-4677-5p	0	0	0	2	0	0	0	0	0	3.37866	0	0
hsa-miR-4680-3p	0	0	0	0	0	1	0	0	0	0	0	1.53784
hsa-miR-4682	0	0	0	4	0	0	0	0	0	6.75733	0	0
hsa-miR-4684-3p	0	0	0	0	1	1	0	0	0	0	2.06466	1.53784
hsa-miR-4684-5p	0	0	4	0	0	0	0	0	9.9371	0	0	0
hsa-miR-4685-3p	0	0	0	0	0	2	0	0	0	0	0	3.07568
hsa-miR-4687-3p	1	0	0	0	1	0	2.12999	0	0	0	2.06466	0
hsa-miR-4688	0	0	0	1	0	0	0	0	0	1.68933	0	0
hsa-miR-4690-3p	0	0	1	1	0	0	0	0	2.48427	1.68933	0	0
hsa-miR-4690-5p	1	0	0	0	0	1	2.12999	0	0	0	0	1.53784
hsa-miR-4709-3p	0	0	0	2	0	0	0	0	0	3.37866	0	0
hsa-miR-4713-5p	1	0	0	0	0	0	2.12999	0	0	0	0	0
hsa-miR-4717-3p	3	0	0	0	0	0	6.38997	0	0	0	0	0
hsa-miR-4717-5p	3	0	0	0	0	0	6.38997	0	0	0	0	0
hsa-miR-4721	1	0	0	1	2	0	2.12999	0	0	1.68933	4.12931	0
hsa-miR-4723-5p	0	0	0	0	0	1	0	0	0	0	0	1.53784
hsa-miR-4724-5p	1	0	2	0	0	1	2.12999	0	4.96855	0	0	1.53784
hsa-miR-4725-3p	0	0	0	0	0	1	0	0	0	0	0	1.53784
hsa-miR-4726-5p	0	0	0	0	0	2	0	0	0	0	0	3.07568
hsa-miR-4727-3p	0	0	2	0	0	0	0	0	4.96855	0	0	0
hsa-miR-4728-3p	0	0	0	1	0	1	0	0	0	1.68933	0	1.53784
hsa-miR-4733-3p	0	0	0	0	0	1	0	0	0	0	0	1.53784
hsa-miR-4742-5p	0	0	0	0	3	0	0	0	0	0	6.19397	0
hsa-miR-4745-5p	0	1	1	2	1	1	0	2.59321	2.48427	3.37866	2.06466	1.53784
hsa-miR-4746-5p	3	3	2	6	3	3	6.38997	7.77962	4.96855	10.136	6.19397	4.61352
hsa-miR-4747-3p	0	1	0	0	0	0	0	2.59321	0	0	0	0
hsa-miR-4753-3p	0	0	0	2	0	0	0	0	0	3.37866	0	0
hsa-miR-4755-3p	1	0	0	2	2	1	2.12999	0	0	3.37866	4.12931	1.53784
hsa-miR-4755-5p	1	0	0	2	2	1	2.12999	0	0	3.37866	4.12931	1.53784
hsa-miR-4758-5p	0	0	0	0	0	1	0	0	0	0	0	1.53784
hsa-miR-4760-5p	0	1	0	2	0	1	0	2.59321	0	3.37866	0	1.53784
hsa-miR-4761-3p	0	4	0	0	0	0	0	10.3728	0	0	0	0
hsa-miR-4765	0	0	0	0	1	0	0	0	0	0	2.06466	0
hsa-miR-4775	2	0	0	1	0	0	4.25998	0	0	1.68933	0	0
hsa-miR-4779	0	0	0	0	0	1	0	0	0	0	0	1.53784
hsa-miR-4786-5p	1	0	0	0	0	0	2.12999	0	0	0	0	0
hsa-miR-4788	1	0	0	0	1	0	2.12999	0	0	0	2.06466	0
hsa-miR-4793-3p	0	0	0	1	0	0	0	0	0	1.68933	0	0
hsa-miR-4797-3p	2	0	0	4	0	1	4.25998	0	0	6.75733	0	1.53784
hsa-miR-4797-5p	2	0	0	4	0	1	4.25998	0	0	6.75733	0	1.53784
hsa-miR-4798-5p	3	2	0	4	1	0	6.38997	5.18641	0	6.75733	2.06466	0
hsa-miR-4802-3p	0	1	1	0	0	0	0	2.59321	2.48427	0	0	0
hsa-miR-483-3p	1	0	1	0	0	0	2.12999	0	2.48427	0	0	0
hsa-miR-484	64	46	59	76	56	69	136.319	119.287	146.572	128.389	115.621	106.111
hsa-miR-485-3p	0	1	1	3	2	4	0	2.59321	2.48427	5.068	4.12931	6.15136
hsa-miR-485-5p	2	6	7	11	8	10	4.25998	15.5592	17.3899	18.5827	16.5173	15.3784
hsa-miR-486-3p	1250	973	1297	1521	1102	2801	2662.49	2523.19	3222.1	2569.47	2275.25	4307.49
hsa-miR-486-5p	1274	988	1314	1538	1122	2826	2713.61	2562.09	3264.34	2598.19	2316.54	4345.93
hsa-miR-487a-3p	7	0	1	5	1	8	14.9099	0	2.48427	8.44666	2.06466	12.3027
hsa-miR-487a-5p	2	2	2	0	3	4	4.25998	5.18641	4.96855	0	6.19397	6.15136
hsa-miR-487b-3p	12	14	18	10	13	19	25.5599	36.3049	44.7169	16.8933	26.8405	29.2189
hsa-miR-487b-5p	0	1	0	0	0	0	0	2.59321	0	0	0	0
hsa-miR-489-3p	0	0	0	0	1	0	0	0	0	0	2.06466	0
hsa-miR-490-3p	0	0	0	0	0	2	0	0	0	0	0	3.07568
hsa-miR-491-5p	2	1	1	0	0	0	4.25998	2.59321	2.48427	0	0	0
hsa-miR-493-3p	58	40	49	66	62	91	123.539	103.728	121.729	111.496	128.009	139.943
hsa-miR-493-5p	82	80	50	123	90	140	174.659	207.457	124.214	207.788	185.819	215.298
hsa-miR-494-3p	64	46	48	69	75	74	136.319	119.287	119.245	116.564	154.849	113.8
hsa-miR-495-3p	28	26	37	33	21	30	59.6397	67.4234	91.9182	55.748	43.3578	46.1352
hsa-miR-496	0	0	0	1	0	0	0	0	0	1.68933	0	0
hsa-miR-497-5p	6	4	4	5	6	5	12.7799	10.3728	9.9371	8.44666	12.3879	7.6892
hsa-miR-499a-5p	16	11	3	21	10	19	34.0798	28.5253	7.45282	35.476	20.6466	29.2189
hsa-miR-499b-3p	16	11	3	19	10	19	34.0798	28.5253	7.45282	32.0973	20.6466	29.2189
hsa-miR-5000-3p	0	0	0	1	0	0	0	0	0	1.68933	0	0
hsa-miR-5009-5p	0	0	0	0	0	1	0	0	0	0	0	1.53784
hsa-miR-500a-3p	9	10	4	6	5	8	19.1699	25.9321	9.9371	10.136	10.3233	12.3027
hsa-miR-500a-5p	2	0	0	0	0	2	4.25998	0	0	0	0	3.07568
hsa-miR-500b-3p	0	0	3	0	1	1	0	0	7.45282	0	2.06466	1.53784
hsa-miR-500b-5p	1	0	0	0	0	0	2.12999	0	0	0	0	0
hsa-miR-501-3p	12	11	7	9	10	8	25.5599	28.5253	17.3899	15.204	20.6466	12.3027
hsa-miR-501-5p	0	0	1	1	3	5	0	0	2.48427	1.68933	6.19397	7.6892
hsa-miR-5010-3p	0	0	0	0	0	2	0	0	0	0	0	3.07568
hsa-miR-502-3p	8	6	3	10	4	15	17.0399	15.5592	7.45282	16.8933	8.25863	23.0676
hsa-miR-503-3p	1	2	0	0	0	0	2.12999	5.18641	0	0	0	0
hsa-miR-503-5p	32	21	35	29	20	18	68.1596	54.4573	86.9496	48.9906	41.2931	27.6811
hsa-miR-505-3p	32	12	16	32	27	28	68.1596	31.1185	39.7484	54.0586	55.7457	43.0595
hsa-miR-505-5p	3	3	0	3	0	9	6.38997	7.77962	0	5.068	0	13.8406
hsa-miR-5088-5p	1	0	0	0	0	0	2.12999	0	0	0	0	0
hsa-miR-509-3p	0	0	0	0	0	1	0	0	0	0	0	1.53784
hsa-miR-5094	0	0	0	2	0	0	0	0	0	3.37866	0	0
hsa-miR-514a-3p	1	0	0	1	0	0	2.12999	0	0	1.68933	0	0
hsa-miR-516a-5p	0	0	0	0	0	4	0	0	0	0	0	6.15136
hsa-miR-5187-5p	2	0	0	0	0	0	4.25998	0	0	0	0	0
hsa-miR-5194	0	1	0	0	0	0	0	2.59321	0	0	0	0
hsa-miR-522-3p	0	0	0	1	0	0	0	0	0	1.68933	0	0
hsa-miR-532-3p	0	1	1	0	0	1	0	2.59321	2.48427	0	0	1.53784
hsa-miR-532-5p	259	223	287	307	254	337	551.667	578.285	712.987	518.625	524.423	518.252
hsa-miR-539-3p	0	0	0	2	0	0	0	0	0	3.37866	0	0
hsa-miR-539-5p	1	2	1	0	1	2	2.12999	5.18641	2.48427	0	2.06466	3.07568
hsa-miR-541-5p	10	7	3	4	7	7	21.2999	18.1524	7.45282	6.75733	14.4526	10.7649
hsa-miR-542-3p	18	14	12	37	14	35	38.3398	36.3049	29.8113	62.5053	28.9052	53.8244
hsa-miR-542-5p	0	1	0	0	0	0	0	2.59321	0	0	0	0
hsa-miR-543	51	54	61	79	44	61	108.629	140.033	151.541	133.457	90.8449	93.8082
hsa-miR-548a-3p	0	1	1	0	0	1	0	2.59321	2.48427	0	0	1.53784
hsa-miR-548ab	2	0	0	1	3	2	4.25998	0	0	1.68933	6.19397	3.07568
hsa-miR-548ad-5p	2	1	0	0	0	1	4.25998	2.59321	0	0	0	1.53784
hsa-miR-548ah-3p	2	1	0	0	3	4	4.25998	2.59321	0	0	6.19397	6.15136
hsa-miR-548ah-5p	1	0	0	0	0	0	2.12999	0	0	0	0	0
hsa-miR-548al	0	0	3	0	0	0	0	0	7.45282	0	0	0
hsa-miR-548am-3p	0	1	0	0	0	0	0	2.59321	0	0	0	0
hsa-miR-548ap-3p	1	1	0	0	0	1	2.12999	2.59321	0	0	0	1.53784
hsa-miR-548aq-3p	0	0	0	1	0	0	0	0	0	1.68933	0	0
hsa-miR-548aq-5p	0	0	0	1	0	1	0	0	0	1.68933	0	1.53784
hsa-miR-548at-3p	0	2	0	0	0	0	0	5.18641	0	0	0	0
hsa-miR-548ay-3p	0	0	0	1	0	1	0	0	0	1.68933	0	1.53784
hsa-miR-548az-5p	1	0	0	1	0	0	2.12999	0	0	1.68933	0	0
hsa-miR-548b-5p	0	1	2	2	3	1	0	2.59321	4.96855	3.37866	6.19397	1.53784
hsa-miR-548bc	7	6	3	5	5	8	14.9099	15.5592	7.45282	8.44666	10.3233	12.3027
hsa-miR-548c-5p	0	0	3	0	0	0	0	0	7.45282	0	0	0
hsa-miR-548d-5p	9	3	4	11	4	5	19.1699	7.77962	9.9371	18.5827	8.25863	7.6892
hsa-miR-548e-3p	10	4	4	7	8	2	21.2999	10.3728	9.9371	11.8253	16.5173	3.07568
hsa-miR-548e-5p	1	1	0	0	0	0	2.12999	2.59321	0	0	0	0
hsa-miR-548f-3p	3	1	0	1	5	7	6.38997	2.59321	0	1.68933	10.3233	10.7649
hsa-miR-548f-5p	7	6	3	5	5	8	14.9099	15.5592	7.45282	8.44666	10.3233	12.3027
hsa-miR-548g-5p	0	0	0	1	0	0	0	0	0	1.68933	0	0
hsa-miR-548j-3p	0	0	1	1	0	0	0	0	2.48427	1.68933	0	0
hsa-miR-548j-5p	0	2	2	4	1	5	0	5.18641	4.96855	6.75733	2.06466	7.6892
hsa-miR-548k	27	17	19	26	17	36	57.5097	44.0845	47.2012	43.9226	35.0992	55.3622
hsa-miR-548l	2	0	0	7	2	0	4.25998	0	0	11.8253	4.12931	0
hsa-miR-548n	3	3	1	2	5	6	6.38997	7.77962	2.48427	3.37866	10.3233	9.22704
hsa-miR-548o-3p	53	35	31	51	37	56	112.889	90.7622	77.0125	86.1559	76.3923	86.119
hsa-miR-548p	2	1	0	0	3	4	4.25998	2.59321	0	0	6.19397	6.15136
hsa-miR-548q	1	0	0	1	0	0	2.12999	0	0	1.68933	0	0
hsa-miR-548s	0	0	0	0	0	3	0	0	0	0	0	4.61352
hsa-miR-548t-3p	2	2	0	0	0	1	4.25998	5.18641	0	0	0	1.53784
hsa-miR-548t-5p	0	0	2	1	1	1	0	0	4.96855	1.68933	2.06466	1.53784
hsa-miR-548u	1	2	2	1	5	2	2.12999	5.18641	4.96855	1.68933	10.3233	3.07568
hsa-miR-548v	0	0	0	0	0	2	0	0	0	0	0	3.07568
hsa-miR-549a-3p	2	1	0	0	0	0	4.25998	2.59321	0	0	0	0
hsa-miR-549a-5p	2	1	0	0	0	0	4.25998	2.59321	0	0	0	0
hsa-miR-550a-3-5p	3	17	11	13	8	8	6.38997	44.0845	27.327	21.9613	16.5173	12.3027
hsa-miR-550a-3p	0	0	0	0	0	1	0	0	0	0	0	1.53784
hsa-miR-550a-5p	3	17	11	13	8	8	6.38997	44.0845	27.327	21.9613	16.5173	12.3027
hsa-miR-550b-2-5p	0	0	0	0	0	1	0	0	0	0	0	1.53784
hsa-miR-550b-3p	1	16	6	8	6	5	2.12999	41.4913	14.9056	13.5147	12.3879	7.6892
hsa-miR-551b-5p	0	0	0	0	0	1	0	0	0	0	0	1.53784
hsa-miR-556-3p	0	1	0	0	0	0	0	2.59321	0	0	0	0
hsa-miR-556-5p	0	1	0	3	0	1	0	2.59321	0	5.068	0	1.53784
hsa-miR-5581-3p	0	0	0	0	0	1	0	0	0	0	0	1.53784
hsa-miR-5582-3p	1	0	0	0	0	0	2.12999	0	0	0	0	0
hsa-miR-5585-3p	1	0	0	0	0	0	2.12999	0	0	0	0	0
hsa-miR-561-5p	0	4	1	6	4	1	0	10.3728	2.48427	10.136	8.25863	1.53784
hsa-miR-5697	0	0	0	0	1	2	0	0	0	0	2.06466	3.07568
hsa-miR-570-3p	2	0	0	0	0	0	4.25998	0	0	0	0	0
hsa-miR-574-3p	49	46	80	25	26	49	104.369	119.287	198.742	42.2333	53.6811	75.3541
hsa-miR-574-5p	17	15	9	40	31	37	36.2098	38.8981	22.3585	67.5733	64.0044	56.9001
hsa-miR-576-3p	22	9	13	25	27	27	46.8598	23.3389	32.2956	42.2333	55.7457	41.5217
hsa-miR-576-5p	2	0	0	0	1	2	4.25998	0	0	0	2.06466	3.07568
hsa-miR-577	2	1	1	1	2	0	4.25998	2.59321	2.48427	1.68933	4.12931	0
hsa-miR-579-5p	1	0	2	0	2	2	2.12999	0	4.96855	0	4.12931	3.07568
hsa-miR-580-3p	0	1	0	0	0	1	0	2.59321	0	0	0	1.53784
hsa-miR-581	0	0	0	1	0	0	0	0	0	1.68933	0	0
hsa-miR-582-3p	7	7	10	14	6	5	14.9099	18.1524	24.8427	23.6506	12.3879	7.6892
hsa-miR-582-5p	3	5	2	5	3	5	6.38997	12.966	4.96855	8.44666	6.19397	7.6892
hsa-miR-584-5p	62	43	44	57	42	48	132.059	111.508	109.308	96.2919	86.7156	73.8163
hsa-miR-589-3p	1	0	0	0	1	0	2.12999	0	0	0	2.06466	0
hsa-miR-589-5p	84	69	70	92	52	83	178.919	178.931	173.899	155.419	107.362	127.641
hsa-miR-590-3p	1	0	1	4	6	6	2.12999	0	2.48427	6.75733	12.3879	9.22704
hsa-miR-592	2	1	0	4	2	0	4.25998	2.59321	0	6.75733	4.12931	0
hsa-miR-598-3p	20	16	15	12	16	12	42.5998	41.4913	37.2641	20.272	33.0345	18.4541
hsa-miR-610	0	0	1	3	0	0	0	0	2.48427	5.068	0	0
hsa-miR-612	4	1	1	0	1	0	8.51996	2.59321	2.48427	0	2.06466	0
hsa-miR-615-3p	52	59	65	81	49	85	110.759	152.999	161.478	136.836	101.168	130.716
hsa-miR-615-5p	0	1	0	1	1	0	0	2.59321	0	1.68933	2.06466	0
hsa-miR-616-3p	0	0	1	0	0	0	0	0	2.48427	0	0	0
hsa-miR-616-5p	0	2	0	0	0	0	0	5.18641	0	0	0	0
hsa-miR-619-5p	3	1	4	6	0	2	6.38997	2.59321	9.9371	10.136	0	3.07568
hsa-miR-624-5p	0	0	0	0	0	1	0	0	0	0	0	1.53784
hsa-miR-625-3p	16	10	13	11	16	16	34.0798	25.9321	32.2956	18.5827	33.0345	24.6054
hsa-miR-625-5p	15	9	13	11	12	13	31.9498	23.3389	32.2956	18.5827	24.7759	19.9919
hsa-miR-628-3p	16	5	8	12	9	16	34.0798	12.966	19.8742	20.272	18.5819	24.6054
hsa-miR-628-5p	7	8	6	3	6	9	14.9099	20.7457	14.9056	5.068	12.3879	13.8406
hsa-miR-629-3p	0	0	0	2	0	1	0	0	0	3.37866	0	1.53784
hsa-miR-629-5p	50	42	36	57	46	60	106.499	108.915	89.4339	96.2919	94.9742	92.2704
hsa-miR-636	1	1	0	0	0	0	2.12999	2.59321	0	0	0	0
hsa-miR-641	9	7	10	12	9	7	19.1699	18.1524	24.8427	20.272	18.5819	10.7649
hsa-miR-642a-3p	1	3	3	0	0	0	2.12999	7.77962	7.45282	0	0	0
hsa-miR-642a-5p	0	0	2	0	0	0	0	0	4.96855	0	0	0
hsa-miR-642b-3p	0	0	2	0	0	0	0	0	4.96855	0	0	0
hsa-miR-642b-5p	1	3	3	0	0	0	2.12999	7.77962	7.45282	0	0	0
hsa-miR-643	0	0	0	0	0	1	0	0	0	0	0	1.53784
hsa-miR-6499-5p	1	1	1	3	2	1	2.12999	2.59321	2.48427	5.068	4.12931	1.53784
hsa-miR-6501-5p	0	0	0	0	0	1	0	0	0	0	0	1.53784
hsa-miR-6505-5p	0	0	0	0	1	0	0	0	0	0	2.06466	0
hsa-miR-6509-3p	0	1	0	1	0	0	0	2.59321	0	1.68933	0	0
hsa-miR-6509-5p	0	1	0	1	1	0	0	2.59321	0	1.68933	2.06466	0
hsa-miR-651-5p	16	12	11	25	16	7	34.0798	31.1185	27.327	42.2333	33.0345	10.7649
hsa-miR-6510-3p	1	3	5	3	0	1	2.12999	7.77962	12.4214	5.068	0	1.53784
hsa-miR-6511a-3p	0	0	1	0	2	0	0	0	2.48427	0	4.12931	0
hsa-miR-6511a-5p	0	0	0	0	0	1	0	0	0	0	0	1.53784
hsa-miR-6511b-5p	1	0	0	0	0	1	2.12999	0	0	0	0	1.53784
hsa-miR-6513-3p	0	1	0	0	0	0	0	2.59321	0	0	0	0
hsa-miR-6513-5p	0	0	1	0	0	0	0	0	2.48427	0	0	0
hsa-miR-6514-5p	0	1	0	0	0	0	0	2.59321	0	0	0	0
hsa-miR-6515-5p	0	0	1	0	0	0	0	0	2.48427	0	0	0
hsa-miR-6516-5p	0	1	0	1	0	1	0	2.59321	0	1.68933	0	1.53784
hsa-miR-652-3p	31	23	29	43	31	59	66.0297	59.6437	72.044	72.6413	64.0044	90.7325
hsa-miR-6529-5p	51	40	61	111	71	91	108.629	103.728	151.541	187.516	146.591	139.943
hsa-miR-654-3p	5	5	7	3	7	6	10.6499	12.966	17.3899	5.068	14.4526	9.22704
hsa-miR-656-3p	1	3	0	2	0	1	2.12999	7.77962	0	3.37866	0	1.53784
hsa-miR-660-5p	57	56	65	62	36	46	121.409	145.22	161.478	104.739	74.3276	70.7406
hsa-miR-663a	8	8	12	9	3	18	17.0399	20.7457	29.8113	15.204	6.19397	27.6811
hsa-miR-664a-3p	0	0	0	0	3	0	0	0	0	0	6.19397	0
hsa-miR-664a-5p	9	6	8	9	5	4	19.1699	15.5592	19.8742	15.204	10.3233	6.15136
hsa-miR-664b-5p	0	0	0	2	0	0	0	0	0	3.37866	0	0
hsa-miR-671-3p	12	13	7	14	14	13	25.5599	33.7117	17.3899	23.6506	28.9052	19.9919
hsa-miR-671-5p	4	10	4	13	6	8	8.51996	25.9321	9.9371	21.9613	12.3879	12.3027
hsa-miR-6720-3p	0	2	1	4	2	1	0	5.18641	2.48427	6.75733	4.12931	1.53784
hsa-miR-6721-5p	0	0	2	0	0	0	0	0	4.96855	0	0	0
hsa-miR-6724-5p	1	1	1	0	0	8	2.12999	2.59321	2.48427	0	0	12.3027
hsa-miR-6732-3p	0	0	0	0	0	1	0	0	0	0	0	1.53784
hsa-miR-6733-5p	0	0	0	0	1	0	0	0	0	0	2.06466	0
hsa-miR-6735-5p	0	0	0	0	1	0	0	0	0	0	2.06466	0
hsa-miR-6736-5p	0	0	0	0	0	1	0	0	0	0	0	1.53784
hsa-miR-6739-3p	0	1	0	0	0	0	0	2.59321	0	0	0	0
hsa-miR-6741-3p	0	0	0	2	0	1	0	0	0	3.37866	0	1.53784
hsa-miR-6741-5p	0	0	0	1	0	0	0	0	0	1.68933	0	0
hsa-miR-6743-5p	0	0	0	0	1	0	0	0	0	0	2.06466	0
hsa-miR-6745	0	2	0	0	0	0	0	5.18641	0	0	0	0
hsa-miR-6746-5p	0	0	0	0	1	0	0	0	0	0	2.06466	0
hsa-miR-6747-3p	1	0	0	0	0	0	2.12999	0	0	0	0	0
hsa-miR-675-5p	2	0	0	0	0	0	4.25998	0	0	0	0	0
hsa-miR-6750-5p	3	0	0	0	0	0	6.38997	0	0	0	0	0
hsa-miR-6751-5p	0	0	0	0	1	0	0	0	0	0	2.06466	0
hsa-miR-6753-3p	1	0	0	1	0	0	2.12999	0	0	1.68933	0	0
hsa-miR-6755-5p	0	1	0	0	0	1	0	2.59321	0	0	0	1.53784
hsa-miR-676-3p	0	0	0	0	2	0	0	0	0	0	4.12931	0
hsa-miR-6761-5p	0	0	0	0	1	0	0	0	0	0	2.06466	0
hsa-miR-6766-5p	0	0	0	0	0	2	0	0	0	0	0	3.07568
hsa-miR-6767-5p	0	0	0	1	0	2	0	0	0	1.68933	0	3.07568
hsa-miR-6773-5p	0	1	0	0	1	0	0	2.59321	0	0	2.06466	0
hsa-miR-6789-3p	2	2	0	0	0	0	4.25998	5.18641	0	0	0	0
hsa-miR-6789-5p	1	0	0	0	0	0	2.12999	0	0	0	0	0
hsa-miR-6793-5p	0	0	0	0	1	0	0	0	0	0	2.06466	0
hsa-miR-6798-3p	0	1	0	0	0	0	0	2.59321	0	0	0	0
hsa-miR-6800-5p	0	0	0	0	0	3	0	0	0	0	0	4.61352
hsa-miR-6806-3p	0	0	0	0	1	1	0	0	0	0	2.06466	1.53784
hsa-miR-6807-5p	0	0	0	0	0	2	0	0	0	0	0	3.07568
hsa-miR-6808-3p	0	1	0	0	0	0	0	2.59321	0	0	0	0
hsa-miR-6813-5p	1	0	0	0	0	0	2.12999	0	0	0	0	0
hsa-miR-6818-3p	0	0	0	0	2	0	0	0	0	0	4.12931	0
hsa-miR-6818-5p	0	0	0	0	1	0	0	0	0	0	2.06466	0
hsa-miR-6820-5p	0	0	0	0	1	0	0	0	0	0	2.06466	0
hsa-miR-6821-5p	2	1	2	0	1	1	4.25998	2.59321	4.96855	0	2.06466	1.53784
hsa-miR-6826-5p	0	0	1	0	0	0	0	0	2.48427	0	0	0
hsa-miR-6829-5p	0	0	0	1	0	0	0	0	0	1.68933	0	0
hsa-miR-6837-3p	0	0	0	0	0	2	0	0	0	0	0	3.07568
hsa-miR-6840-3p	1	0	1	0	1	0	2.12999	0	2.48427	0	2.06466	0
hsa-miR-6840-5p	1	0	0	1	0	0	2.12999	0	0	1.68933	0	0
hsa-miR-6842-3p	0	0	0	0	1	1	0	0	0	0	2.06466	1.53784
hsa-miR-6848-5p	0	0	0	0	1	0	0	0	0	0	2.06466	0
hsa-miR-6850-5p	0	0	0	0	0	1	0	0	0	0	0	1.53784
hsa-miR-6852-5p	0	0	0	0	0	1	0	0	0	0	0	1.53784
hsa-miR-6855-3p	0	0	0	0	0	3	0	0	0	0	0	4.61352
hsa-miR-6860	0	0	0	2	0	0	0	0	0	3.37866	0	0
hsa-miR-6866-5p	0	2	0	0	1	2	0	5.18641	0	0	2.06466	3.07568
hsa-miR-6873-3p	0	1	1	1	0	0	0	2.59321	2.48427	1.68933	0	0
hsa-miR-6877-5p	0	1	0	0	0	1	0	2.59321	0	0	0	1.53784
hsa-miR-6879-5p	0	0	1	0	0	0	0	0	2.48427	0	0	0
hsa-miR-6884-5p	0	0	0	4	0	1	0	0	0	6.75733	0	1.53784
hsa-miR-6886-5p	0	1	0	1	1	0	0	2.59321	0	1.68933	2.06466	0
hsa-miR-6889-5p	1	0	0	0	1	0	2.12999	0	0	0	2.06466	0
hsa-miR-6891-5p	0	0	0	0	0	1	0	0	0	0	0	1.53784
hsa-miR-7-1-3p	4	3	2	6	6	3	8.51996	7.77962	4.96855	10.136	12.3879	4.61352
hsa-miR-7-5p	2186	1854	1616	2855	3033	3414	4656.16	4807.8	4014.59	4823.04	6262.1	5250.18
hsa-miR-708-3p	0	1	0	1	1	2	0	2.59321	0	1.68933	2.06466	3.07568
hsa-miR-708-5p	1	1	0	3	0	2	2.12999	2.59321	0	5.068	0	3.07568
hsa-miR-7113-5p	2	0	0	0	0	2	4.25998	0	0	0	0	3.07568
hsa-miR-744-3p	2	1	2	3	1	4	4.25998	2.59321	4.96855	5.068	2.06466	6.15136
hsa-miR-744-5p	452	378	448	549	361	546	962.755	980.232	1112.95	927.443	745.341	839.66
hsa-miR-758-3p	4	4	3	2	2	0	8.51996	10.3728	7.45282	3.37866	4.12931	0
hsa-miR-760	12	3	12	18	10	4	25.5599	7.77962	29.8113	30.408	20.6466	6.15136
hsa-miR-766-3p	0	0	0	0	0	2	0	0	0	0	0	3.07568
hsa-miR-766-5p	0	0	1	0	1	0	0	0	2.48427	0	2.06466	0
hsa-miR-767-5p	31	30	34	42	30	59	66.0297	77.7962	84.4653	70.9519	61.9397	90.7325
hsa-miR-769-3p	0	0	1	0	0	0	0	0	2.48427	0	0	0
hsa-miR-769-5p	27	28	20	27	26	26	57.5097	72.6098	49.6855	45.612	53.6811	39.9838
hsa-miR-7704	10	10	17	12	15	4	21.2999	25.9321	42.2327	20.272	30.9699	6.15136
hsa-miR-7705	0	0	0	1	0	0	0	0	0	1.68933	0	0
hsa-miR-7706	12	7	16	21	10	10	25.5599	18.1524	39.7484	35.476	20.6466	15.3784
hsa-miR-7844-5p	0	0	0	0	1	0	0	0	0	0	2.06466	0
hsa-miR-7854-3p	3	1	0	0	2	3	6.38997	2.59321	0	0	4.12931	4.61352
hsa-miR-7974	0	0	0	0	1	0	0	0	0	0	2.06466	0
hsa-miR-7976	2	0	0	3	0	2	4.25998	0	0	5.068	0	3.07568
hsa-miR-8070	0	2	0	0	0	0	0	5.18641	0	0	0	0
hsa-miR-8485	1	1	1	1	1	2	2.12999	2.59321	2.48427	1.68933	2.06466	3.07568
hsa-miR-873-3p	0	1	0	0	0	0	0	2.59321	0	0	0	0
hsa-miR-873-5p	0	1	1	1	1	1	0	2.59321	2.48427	1.68933	2.06466	1.53784
hsa-miR-874-3p	2	5	3	7	7	8	4.25998	12.966	7.45282	11.8253	14.4526	12.3027
hsa-miR-876-3p	0	0	0	0	1	0	0	0	0	0	2.06466	0
hsa-miR-877-3p	0	1	0	0	0	0	0	2.59321	0	0	0	0
hsa-miR-877-5p	4	3	6	2	2	2	8.51996	7.77962	14.9056	3.37866	4.12931	3.07568
hsa-miR-889-3p	1	1	13	4	1	0	2.12999	2.59321	32.2956	6.75733	2.06466	0
hsa-miR-9-3p	28	21	28	21	32	40	59.6397	54.4573	69.5597	35.476	66.069	61.5136
hsa-miR-9-5p	187	165	148	177	166	234	398.308	427.879	367.673	299.012	342.733	359.854
hsa-miR-92a-1-5p	15	13	10	23	22	27	31.9498	33.7117	24.8427	38.8546	45.4224	41.5217
hsa-miR-92a-3p	6333	5290	6273	6635	5006	7238	13489.2	13718.1	15583.9	11208.7	10335.7	11130.9
hsa-miR-92b-3p	247	232	269	251	171	269	526.107	601.624	668.27	424.022	353.056	413.679
hsa-miR-92b-5p	12	4	4	12	13	15	25.5599	10.3728	9.9371	20.272	26.8405	23.0676
hsa-miR-93-3p	5	3	2	3	4	3	10.6499	7.77962	4.96855	5.068	8.25863	4.61352
hsa-miR-93-5p	2144	1767	1771	2178	2025	2555	4566.7	4582.2	4399.65	3679.36	4180.93	3929.18
hsa-miR-933	0	3	0	0	0	0	0	7.77962	0	0	0	0
hsa-miR-934	0	0	0	1	1	1	0	0	0	1.68933	2.06466	1.53784
hsa-miR-935	0	0	1	0	0	0	0	0	2.48427	0	0	0
hsa-miR-936	1	3	0	0	0	1	2.12999	7.77962	0	0	0	1.53784
hsa-miR-937-3p	1	2	6	4	2	4	2.12999	5.18641	14.9056	6.75733	4.12931	6.15136
hsa-miR-940	0	0	1	0	0	0	0	0	2.48427	0	0	0
hsa-miR-941	115	115	123	170	111	147	244.949	298.219	305.566	287.186	229.177	226.062
hsa-miR-942-3p	9	7	0	0	3	2	19.1699	18.1524	0	0	6.19397	3.07568
hsa-miR-942-5p	29	33	44	68	41	70	61.7697	85.5758	109.308	114.875	84.6509	107.649
hsa-miR-944	176	126	140	167	148	158	374.878	326.744	347.798	282.118	305.569	242.979
hsa-miR-95-3p	47	35	53	39	55	59	100.109	90.7622	131.667	65.8839	113.556	90.7325
hsa-miR-95-5p	0	0	0	0	0	2	0	0	0	0	0	3.07568
hsa-miR-96-5p	31	17	16	28	11	42	66.0297	44.0845	39.7484	47.3013	22.7112	64.5893
hsa-miR-98-3p	0	0	2	2	2	0	0	0	4.96855	3.37866	4.12931	0
hsa-miR-98-5p	249	220	241	644	520	678	530.367	570.505	598.71	1087.93	1073.62	1042.66
hsa-miR-9851-3p	0	0	0	0	0	1	0	0	0	0	0	1.53784
hsa-miR-9901	1	0	0	1	0	0	2.12999	0	0	1.68933	0	0
hsa-miR-9903	3	0	0	0	2	1	6.38997	0	0	0	4.12931	1.53784
hsa-miR-99a-3p	1	1	0	1	0	0	2.12999	2.59321	0	1.68933	0	0
hsa-miR-99a-5p	718	627	733	941	708	961	1529.33	1625.94	1820.97	1589.66	1461.78	1477.86
hsa-miR-99b-3p	78	49	62	107	66	91	166.139	127.067	154.025	180.759	136.267	139.943
hsa-miR-99b-5p	1520	1416	1520	1871	1464	1999	3237.58	3671.98	3776.1	3160.74	3022.66	3074.14
novel_113	0	1	1	1	2	2	0	2.59321	2.48427	1.68933	4.12931	3.07568
novel_169	3	0	3	3	2	1	6.38997	0	7.45282	5.068	4.12931	1.53784
novel_178	1	2	6	2	1	0	2.12999	5.18641	14.9056	3.37866	2.06466	0
novel_186	7	6	6	6	6	1	14.9099	15.5592	14.9056	10.136	12.3879	1.53784
novel_209	38	44	63	51	45	71	80.9396	114.101	156.509	86.1559	92.9096	109.187
novel_220	0	0	0	7	1	1	0	0	0	11.8253	2.06466	1.53784
novel_237	3	0	5	1	2	0	6.38997	0	12.4214	1.68933	4.12931	0
novel_240	0	0	0	0	1	0	0	0	0	0	2.06466	0
novel_253	7	3	7	5	3	9	14.9099	7.77962	17.3899	8.44666	6.19397	13.8406
novel_255	1	0	2	0	1	3	2.12999	0	4.96855	0	2.06466	4.61352
novel_257	0	2	2	2	0	0	0	5.18641	4.96855	3.37866	0	0
novel_264	5	2	4	3	2	3	10.6499	5.18641	9.9371	5.068	4.12931	4.61352
novel_266	639	469	664	459	262	421	1361.06	1216.21	1649.56	775.403	540.94	647.43
novel_267	4	6	4	2	3	2	8.51996	15.5592	9.9371	3.37866	6.19397	3.07568
novel_271	1	1	2	1	4	0	2.12999	2.59321	4.96855	1.68933	8.25863	0
novel_273	0	0	0	0	0	1	0	0	0	0	0	1.53784
novel_274	1	0	3	2	1	3	2.12999	0	7.45282	3.37866	2.06466	4.61352
novel_275	1	1	0	2	4	0	2.12999	2.59321	0	3.37866	8.25863	0
novel_280	40	35	54	50	37	50	85.1996	90.7622	134.151	84.4666	76.3923	76.892
novel_289	5	1	0	1	4	1	10.6499	2.59321	0	1.68933	8.25863	1.53784
novel_290	6	8	12	16	9	14	12.7799	20.7457	29.8113	27.0293	18.5819	21.5298
novel_291	0	5	1	1	4	0	0	12.966	2.48427	1.68933	8.25863	0
novel_296	0	0	0	1	0	0	0	0	0	1.68933	0	0
novel_297	0	0	2	4	0	1	0	0	4.96855	6.75733	0	1.53784

## Sheet: Suppl Table4. all_target_gene
miRNA	target_mRNA	target_gene
hsa-miR-1273h-5p	ENST00000000233	ENSG00000004059
hsa-miR-1289	ENST00000000233	ENSG00000004059
hsa-miR-1295b-5p	ENST00000000233	ENSG00000004059
hsa-miR-214-3p	ENST00000000233	ENSG00000004059
hsa-miR-29a-3p	ENST00000000233	ENSG00000004059
hsa-miR-3127-3p	ENST00000000233	ENSG00000004059
hsa-miR-3155b	ENST00000000233	ENSG00000004059
hsa-miR-331-3p	ENST00000000233	ENSG00000004059
hsa-miR-4435	ENST00000000233	ENSG00000004059
hsa-miR-4665-5p	ENST00000000233	ENSG00000004059
hsa-miR-4690-5p	ENST00000000233	ENSG00000004059
hsa-miR-484	ENST00000000233	ENSG00000004059
hsa-miR-6511b-5p	ENST00000000233	ENSG00000004059
hsa-miR-671-5p	ENST00000000233	ENSG00000004059
hsa-miR-766-5p	ENST00000000233	ENSG00000004059
hsa-miR-940	ENST00000000233	ENSG00000004059
hsa-miR-4433a-3p	ENST00000000412	ENSG00000003056
hsa-miR-500b-3p	ENST00000000412	ENSG00000003056
hsa-miR-6807-5p	ENST00000000412	ENSG00000003056
hsa-miR-942-3p	ENST00000000412	ENSG00000003056
novel_169	ENST00000000412	ENSG00000003056
hsa-let-7a-2-3p	ENST00000000442	ENSG00000173153
hsa-miR-10394-5p	ENST00000000442	ENSG00000173153
hsa-miR-125a-5p	ENST00000000442	ENSG00000173153
hsa-miR-1260b	ENST00000000442	ENSG00000173153
hsa-miR-1268a	ENST00000000442	ENSG00000173153
hsa-miR-1291	ENST00000000442	ENSG00000173153
hsa-miR-185-3p	ENST00000000442	ENSG00000173153
hsa-miR-214-3p	ENST00000000442	ENSG00000173153
hsa-miR-2682-5p	ENST00000000442	ENSG00000173153
hsa-miR-3127-3p	ENST00000000442	ENSG00000173153
hsa-miR-324-5p	ENST00000000442	ENSG00000173153
hsa-miR-326	ENST00000000442	ENSG00000173153
hsa-miR-328-3p	ENST00000000442	ENSG00000173153
hsa-miR-330-5p	ENST00000000442	ENSG00000173153
hsa-miR-34a-5p	ENST00000000442	ENSG00000173153
hsa-miR-423-3p	ENST00000000442	ENSG00000173153
hsa-miR-449c-5p	ENST00000000442	ENSG00000173153
hsa-miR-4640-3p	ENST00000000442	ENSG00000173153
hsa-miR-4688	ENST00000000442	ENSG00000173153
hsa-miR-4690-5p	ENST00000000442	ENSG00000173153
hsa-miR-5088-5p	ENST00000000442	ENSG00000173153
hsa-miR-532-3p	ENST00000000442	ENSG00000173153
hsa-miR-615-5p	ENST00000000442	ENSG00000173153
hsa-miR-671-5p	ENST00000000442	ENSG00000173153
hsa-miR-6724-5p	ENST00000000442	ENSG00000173153
hsa-miR-6743-5p	ENST00000000442	ENSG00000173153
hsa-miR-6813-5p	ENST00000000442	ENSG00000173153
hsa-miR-760	ENST00000000442	ENSG00000173153
hsa-miR-7974	ENST00000000442	ENSG00000173153
hsa-miR-874-3p	ENST00000000442	ENSG00000173153
hsa-miR-940	ENST00000000442	ENSG00000173153
hsa-miR-1226-5p	ENST00000001008	ENSG00000004478
hsa-miR-149-3p	ENST00000001008	ENSG00000004478
hsa-miR-296-3p	ENST00000001008	ENSG00000004478
hsa-miR-4433a-3p	ENST00000001008	ENSG00000004478
hsa-miR-4433b-5p	ENST00000001008	ENSG00000004478
hsa-miR-6511b-5p	ENST00000001008	ENSG00000004478
hsa-miR-671-5p	ENST00000001008	ENSG00000004478
hsa-miR-6735-5p	ENST00000001008	ENSG00000004478
hsa-miR-6840-3p	ENST00000001008	ENSG00000004478
hsa-miR-6884-5p	ENST00000001008	ENSG00000004478
hsa-miR-125a-5p	ENST00000001146	ENSG00000003137
hsa-miR-149-3p	ENST00000001146	ENSG00000003137
hsa-miR-210-5p	ENST00000001146	ENSG00000003137
hsa-miR-2278	ENST00000001146	ENSG00000003137
hsa-miR-3173-5p	ENST00000001146	ENSG00000003137
hsa-miR-3180-3p	ENST00000001146	ENSG00000003137
hsa-miR-3184-3p	ENST00000001146	ENSG00000003137
hsa-miR-320a-5p	ENST00000001146	ENSG00000003137
hsa-miR-3620-5p	ENST00000001146	ENSG00000003137
hsa-miR-4488	ENST00000001146	ENSG00000003137
hsa-miR-4640-5p	ENST00000001146	ENSG00000003137
hsa-miR-4726-5p	ENST00000001146	ENSG00000003137
hsa-miR-4758-5p	ENST00000001146	ENSG00000003137
hsa-miR-589-3p	ENST00000001146	ENSG00000003137
hsa-miR-612	ENST00000001146	ENSG00000003137
hsa-miR-6511a-3p	ENST00000001146	ENSG00000003137
hsa-miR-6724-5p	ENST00000001146	ENSG00000003137
hsa-miR-6741-3p	ENST00000001146	ENSG00000003137
hsa-miR-6813-5p	ENST00000001146	ENSG00000003137
hsa-miR-6842-3p	ENST00000001146	ENSG00000003137
hsa-miR-6848-5p	ENST00000001146	ENSG00000003137
hsa-miR-6852-5p	ENST00000001146	ENSG00000003137
hsa-miR-6860	ENST00000001146	ENSG00000003137
hsa-miR-769-5p	ENST00000001146	ENSG00000003137
hsa-miR-877-3p	ENST00000001146	ENSG00000003137
hsa-miR-619-5p	ENST00000002125	ENSG00000003509
hsa-miR-6877-5p	ENST00000002125	ENSG00000003509
hsa-miR-93-3p	ENST00000002125	ENSG00000003509
hsa-miR-93-5p	ENST00000002125	ENSG00000003509
hsa-miR-345-5p	ENST00000002165	ENSG00000001036
hsa-miR-1286	ENST00000002501	ENSG00000003249
hsa-miR-134-5p	ENST00000002501	ENSG00000003249
hsa-miR-149-3p	ENST00000002501	ENSG00000003249
hsa-miR-185-3p	ENST00000002501	ENSG00000003249
hsa-miR-24-3p	ENST00000002501	ENSG00000003249
hsa-miR-3127-3p	ENST00000002501	ENSG00000003249
hsa-miR-3199	ENST00000002501	ENSG00000003249
hsa-miR-345-5p	ENST00000002501	ENSG00000003249
hsa-miR-3620-5p	ENST00000002501	ENSG00000003249
hsa-miR-4433a-3p	ENST00000002501	ENSG00000003249
hsa-miR-4688	ENST00000002501	ENSG00000003249
hsa-miR-615-5p	ENST00000002501	ENSG00000003249
hsa-miR-6741-5p	ENST00000002501	ENSG00000003249
hsa-miR-6743-5p	ENST00000002501	ENSG00000003249
hsa-miR-769-5p	ENST00000002501	ENSG00000003249
hsa-miR-873-5p	ENST00000002501	ENSG00000003249
hsa-miR-940	ENST00000002501	ENSG00000003249
hsa-miR-320a-5p	ENST00000002596	ENSG00000002587
hsa-miR-324-3p	ENST00000002596	ENSG00000002587
hsa-miR-3614-5p	ENST00000002596	ENSG00000002587
hsa-miR-619-5p	ENST00000002596	ENSG00000002587
novel_296	ENST00000002596	ENSG00000002587
hsa-miR-1260b	ENST00000002829	ENSG00000001617
hsa-miR-149-3p	ENST00000002829	ENSG00000001617
hsa-miR-185-3p	ENST00000002829	ENSG00000001617
hsa-miR-1908-5p	ENST00000002829	ENSG00000001617
hsa-miR-1909-5p	ENST00000002829	ENSG00000001617
hsa-miR-214-3p	ENST00000002829	ENSG00000001617
hsa-miR-25-5p	ENST00000002829	ENSG00000001617
hsa-miR-3127-3p	ENST00000002829	ENSG00000001617
hsa-miR-3155b	ENST00000002829	ENSG00000001617
hsa-miR-3158-3p	ENST00000002829	ENSG00000001617
hsa-miR-3173-5p	ENST00000002829	ENSG00000001617
hsa-miR-3176	ENST00000002829	ENSG00000001617
hsa-miR-3187-5p	ENST00000002829	ENSG00000001617
hsa-miR-328-3p	ENST00000002829	ENSG00000001617
hsa-miR-4433b-5p	ENST00000002829	ENSG00000001617
hsa-miR-4640-3p	ENST00000002829	ENSG00000001617
hsa-miR-4685-3p	ENST00000002829	ENSG00000001617
hsa-miR-4688	ENST00000002829	ENSG00000001617
hsa-miR-4717-5p	ENST00000002829	ENSG00000001617
hsa-miR-4745-5p	ENST00000002829	ENSG00000001617
hsa-miR-4755-3p	ENST00000002829	ENSG00000001617
hsa-miR-4755-5p	ENST00000002829	ENSG00000001617
hsa-miR-484	ENST00000002829	ENSG00000001617
hsa-miR-500b-3p	ENST00000002829	ENSG00000001617
hsa-miR-612	ENST00000002829	ENSG00000001617
hsa-miR-663a	ENST00000002829	ENSG00000001617
hsa-miR-6721-5p	ENST00000002829	ENSG00000001617
hsa-miR-6743-5p	ENST00000002829	ENSG00000001617
hsa-miR-6813-5p	ENST00000002829	ENSG00000001617
hsa-miR-6842-3p	ENST00000002829	ENSG00000001617
hsa-miR-6860	ENST00000002829	ENSG00000001617
hsa-miR-6889-5p	ENST00000002829	ENSG00000001617
hsa-miR-760	ENST00000002829	ENSG00000001617
hsa-miR-7974	ENST00000002829	ENSG00000001617
hsa-miR-874-3p	ENST00000002829	ENSG00000001617
hsa-miR-877-3p	ENST00000002829	ENSG00000001617
hsa-miR-940	ENST00000002829	ENSG00000001617
hsa-miR-449a	ENST00000003084	ENSG00000001626
hsa-miR-449b-5p	ENST00000003084	ENSG00000001626
hsa-miR-6750-5p	ENST00000003084	ENSG00000001626
hsa-miR-1273h-5p	ENST00000003100	ENSG00000001630
hsa-miR-1285-3p	ENST00000003100	ENSG00000001630
hsa-miR-1286	ENST00000003100	ENSG00000001630
hsa-miR-6750-5p	ENST00000003100	ENSG00000001630
hsa-miR-6860	ENST00000003100	ENSG00000001630
hsa-miR-4726-5p	ENST00000003302	ENSG00000048028
hsa-miR-501-5p	ENST00000003302	ENSG00000048028
hsa-miR-1273h-5p	ENST00000003583	ENSG00000001460
hsa-miR-1295b-5p	ENST00000003583	ENSG00000001460
hsa-miR-149-3p	ENST00000003583	ENSG00000001460
hsa-miR-194-3p	ENST00000003583	ENSG00000001460
hsa-miR-210-5p	ENST00000003583	ENSG00000001460
hsa-miR-23a-5p	ENST00000003583	ENSG00000001460
hsa-miR-3130-5p	ENST00000003583	ENSG00000001460
hsa-miR-3187-5p	ENST00000003583	ENSG00000001460
hsa-miR-324-3p	ENST00000003583	ENSG00000001460
hsa-miR-3620-5p	ENST00000003583	ENSG00000001460
hsa-miR-370-3p	ENST00000003583	ENSG00000001460
hsa-miR-3911	ENST00000003583	ENSG00000001460
hsa-miR-3934-3p	ENST00000003583	ENSG00000001460
hsa-miR-4685-3p	ENST00000003583	ENSG00000001460
hsa-miR-4713-5p	ENST00000003583	ENSG00000001460
hsa-miR-4725-3p	ENST00000003583	ENSG00000001460
hsa-miR-612	ENST00000003583	ENSG00000001460
hsa-miR-671-5p	ENST00000003583	ENSG00000001460
hsa-miR-6724-5p	ENST00000003583	ENSG00000001460
hsa-miR-6741-5p	ENST00000003583	ENSG00000001460
hsa-miR-6747-3p	ENST00000003583	ENSG00000001460
hsa-miR-6840-5p	ENST00000003583	ENSG00000001460
hsa-miR-6848-5p	ENST00000003583	ENSG00000001460
hsa-miR-6860	ENST00000003583	ENSG00000001460
hsa-miR-760	ENST00000003583	ENSG00000001460
hsa-miR-7974	ENST00000003583	ENSG00000001460
hsa-miR-940	ENST00000003583	ENSG00000001460
novel_169	ENST00000003583	ENSG00000001460
novel_296	ENST00000003583	ENSG00000001460
hsa-miR-10526-3p	ENST00000003912	ENSG00000001461
hsa-miR-324-3p	ENST00000003912	ENSG00000001461
hsa-miR-324-5p	ENST00000003912	ENSG00000001461
hsa-miR-326	ENST00000003912	ENSG00000001461
hsa-miR-4685-3p	ENST00000003912	ENSG00000001461
hsa-miR-619-5p	ENST00000003912	ENSG00000001461
hsa-miR-6829-5p	ENST00000003912	ENSG00000001461
novel_296	ENST00000003912	ENSG00000001461
hsa-miR-185-3p	ENST00000004103	ENSG00000002933
hsa-miR-3675-5p	ENST00000004103	ENSG00000002933
hsa-miR-4446-3p	ENST00000004103	ENSG00000002933
hsa-miR-4640-5p	ENST00000004103	ENSG00000002933
hsa-miR-4687-3p	ENST00000004103	ENSG00000002933
hsa-miR-4725-3p	ENST00000004103	ENSG00000002933
hsa-miR-4726-5p	ENST00000004103	ENSG00000002933
hsa-miR-4779	ENST00000004103	ENSG00000002933
hsa-miR-1303	ENST00000004531	ENSG00000003989
hsa-miR-10394-3p	ENST00000004982	ENSG00000004776
hsa-miR-1273h-5p	ENST00000004982	ENSG00000004776
hsa-miR-149-3p	ENST00000004982	ENSG00000004776
hsa-miR-193a-5p	ENST00000004982	ENSG00000004776
hsa-miR-204-3p	ENST00000004982	ENSG00000004776
hsa-miR-23a-5p	ENST00000004982	ENSG00000004776
hsa-miR-30c-1-3p	ENST00000004982	ENSG00000004776
hsa-miR-30c-2-3p	ENST00000004982	ENSG00000004776
hsa-miR-3127-5p	ENST00000004982	ENSG00000004776
hsa-miR-3620-5p	ENST00000004982	ENSG00000004776
hsa-miR-365a-5p	ENST00000004982	ENSG00000004776
hsa-miR-3679-5p	ENST00000004982	ENSG00000004776
hsa-miR-3940-5p	ENST00000004982	ENSG00000004776
hsa-miR-4433a-3p	ENST00000004982	ENSG00000004776
hsa-miR-4466	ENST00000004982	ENSG00000004776
hsa-miR-4721	ENST00000004982	ENSG00000004776
hsa-miR-4745-5p	ENST00000004982	ENSG00000004776
hsa-miR-671-5p	ENST00000004982	ENSG00000004776
hsa-miR-6736-5p	ENST00000004982	ENSG00000004776
hsa-miR-6751-5p	ENST00000004982	ENSG00000004776
hsa-miR-6793-5p	ENST00000004982	ENSG00000004776
hsa-miR-6879-5p	ENST00000004982	ENSG00000004776
hsa-miR-6889-5p	ENST00000004982	ENSG00000004776
hsa-miR-873-3p	ENST00000004982	ENSG00000004776
hsa-miR-1273h-5p	ENST00000005180	ENSG00000006606
hsa-miR-30b-3p	ENST00000005180	ENSG00000006606
hsa-miR-3155b	ENST00000005180	ENSG00000006606
hsa-miR-3192-5p	ENST00000005180	ENSG00000006606
hsa-miR-326	ENST00000005180	ENSG00000006606
hsa-miR-330-5p	ENST00000005180	ENSG00000006606
hsa-miR-4446-3p	ENST00000005180	ENSG00000006606
hsa-miR-4721	ENST00000005180	ENSG00000006606
hsa-miR-615-5p	ENST00000005180	ENSG00000006606
hsa-miR-6829-5p	ENST00000005180	ENSG00000006606
hsa-miR-6886-5p	ENST00000005180	ENSG00000006606
hsa-miR-324-3p	ENST00000005257	ENSG00000006451
hsa-miR-4717-3p	ENST00000005257	ENSG00000006451
hsa-miR-6724-5p	ENST00000005257	ENSG00000006451
hsa-miR-877-3p	ENST00000005257	ENSG00000006451
hsa-miR-23a-5p	ENST00000005259	ENSG00000075790
hsa-miR-6735-5p	ENST00000005259	ENSG00000075790
hsa-miR-149-5p	ENST00000005260	ENSG00000006453
hsa-miR-188-5p	ENST00000005260	ENSG00000006453
hsa-miR-2110	ENST00000005260	ENSG00000006453
hsa-miR-3127-3p	ENST00000005260	ENSG00000006453
hsa-miR-3150b-3p	ENST00000005260	ENSG00000006453
hsa-miR-378a-5p	ENST00000005260	ENSG00000006453
hsa-miR-4640-5p	ENST00000005260	ENSG00000006453
hsa-miR-4687-3p	ENST00000005260	ENSG00000006453
hsa-miR-4690-5p	ENST00000005260	ENSG00000006453
hsa-miR-4726-5p	ENST00000005260	ENSG00000006453
hsa-miR-4758-5p	ENST00000005260	ENSG00000006453
hsa-miR-6736-5p	ENST00000005260	ENSG00000006453
hsa-miR-6746-5p	ENST00000005260	ENSG00000006453
hsa-miR-6747-3p	ENST00000005260	ENSG00000006453
hsa-miR-7974	ENST00000005260	ENSG00000006453
hsa-miR-1268a	ENST00000005284	ENSG00000006116
hsa-miR-30c-1-3p	ENST00000005284	ENSG00000006116
hsa-miR-3909	ENST00000005284	ENSG00000006116
hsa-miR-4508	ENST00000005284	ENSG00000006116
hsa-miR-6807-5p	ENST00000005284	ENSG00000006116
hsa-miR-6840-5p	ENST00000005284	ENSG00000006116
hsa-miR-6891-5p	ENST00000005284	ENSG00000006116
hsa-miR-760	ENST00000005284	ENSG00000006116
novel_178	ENST00000005284	ENSG00000006116
hsa-miR-138-5p	ENST00000005286	ENSG00000006118
hsa-miR-1908-5p	ENST00000005286	ENSG00000006118
hsa-miR-194-3p	ENST00000005286	ENSG00000006118
hsa-miR-365a-5p	ENST00000005286	ENSG00000006118
hsa-miR-365b-5p	ENST00000005286	ENSG00000006118
hsa-miR-4665-5p	ENST00000005286	ENSG00000006118
hsa-miR-4688	ENST00000005286	ENSG00000006118
hsa-miR-486-3p	ENST00000005286	ENSG00000006118
hsa-miR-663a	ENST00000005286	ENSG00000006118
hsa-miR-6721-5p	ENST00000005286	ENSG00000006118
hsa-miR-6735-5p	ENST00000005286	ENSG00000006118
hsa-miR-6743-5p	ENST00000005286	ENSG00000006118
hsa-miR-6879-5p	ENST00000005286	ENSG00000006118
hsa-miR-940	ENST00000005286	ENSG00000006118
novel_257	ENST00000005286	ENSG00000006118
hsa-miR-138-5p	ENST00000005340	ENSG00000004975
hsa-miR-194-3p	ENST00000005340	ENSG00000004975
hsa-miR-27a-3p	ENST00000005340	ENSG00000004975
hsa-miR-27b-3p	ENST00000005340	ENSG00000004975
hsa-miR-3130-5p	ENST00000005340	ENSG00000004975
hsa-miR-3928-3p	ENST00000005340	ENSG00000004975
hsa-miR-4446-3p	ENST00000005340	ENSG00000004975
hsa-miR-6721-5p	ENST00000005340	ENSG00000004975
hsa-miR-6732-3p	ENST00000005340	ENSG00000004975
hsa-miR-6879-5p	ENST00000005340	ENSG00000004975
hsa-miR-766-5p	ENST00000005340	ENSG00000004975
hsa-miR-7974	ENST00000005340	ENSG00000004975
hsa-miR-326	ENST00000005386	ENSG00000005175
hsa-miR-149-3p	ENST00000005756	ENSG00000007001
hsa-miR-296-3p	ENST00000005756	ENSG00000007001
hsa-miR-3620-5p	ENST00000005756	ENSG00000007001
hsa-miR-6829-5p	ENST00000005756	ENSG00000007001
hsa-miR-34a-5p	ENST00000005995	ENSG00000007038
hsa-miR-34c-5p	ENST00000005995	ENSG00000007038
hsa-miR-3918	ENST00000005995	ENSG00000007038
hsa-miR-3934-3p	ENST00000005995	ENSG00000007038
hsa-miR-449a	ENST00000005995	ENSG00000007038
hsa-miR-874-3p	ENST00000005995	ENSG00000007038
hsa-miR-10394-5p	ENST00000006015	ENSG00000005073
hsa-miR-1226-5p	ENST00000006015	ENSG00000005073
hsa-miR-3127-5p	ENST00000006015	ENSG00000005073
hsa-miR-3155b	ENST00000006015	ENSG00000005073
hsa-miR-324-3p	ENST00000006015	ENSG00000005073
hsa-miR-339-5p	ENST00000006015	ENSG00000005073
hsa-miR-3620-5p	ENST00000006015	ENSG00000005073
hsa-miR-370-3p	ENST00000006015	ENSG00000005073
hsa-miR-370-5p	ENST00000006015	ENSG00000005073
hsa-miR-378g	ENST00000006015	ENSG00000005073
hsa-miR-4446-3p	ENST00000006015	ENSG00000005073
hsa-miR-4640-5p	ENST00000006015	ENSG00000005073
hsa-miR-4726-5p	ENST00000006015	ENSG00000005073
hsa-miR-4758-5p	ENST00000006015	ENSG00000005073
hsa-miR-493-3p	ENST00000006015	ENSG00000005073
hsa-miR-532-3p	ENST00000006015	ENSG00000005073
hsa-miR-541-5p	ENST00000006015	ENSG00000005073
hsa-miR-612	ENST00000006015	ENSG00000005073
hsa-miR-615-5p	ENST00000006015	ENSG00000005073
hsa-miR-6750-5p	ENST00000006015	ENSG00000005073
hsa-miR-6751-5p	ENST00000006015	ENSG00000005073
hsa-miR-877-3p	ENST00000006015	ENSG00000005073
novel_296	ENST00000006015	ENSG00000005073
hsa-miR-1268a	ENST00000006053	ENSG00000006210
hsa-miR-1291	ENST00000006053	ENSG00000006210
hsa-miR-1306-5p	ENST00000006053	ENSG00000006210
hsa-miR-185-3p	ENST00000006053	ENSG00000006210
hsa-miR-296-3p	ENST00000006053	ENSG00000006210
hsa-miR-3127-3p	ENST00000006053	ENSG00000006210
hsa-miR-3184-5p	ENST00000006053	ENSG00000006210
hsa-miR-3187-5p	ENST00000006053	ENSG00000006210
hsa-miR-326	ENST00000006053	ENSG00000006210
hsa-miR-330-5p	ENST00000006053	ENSG00000006210
hsa-miR-331-3p	ENST00000006053	ENSG00000006210
hsa-miR-4433a-3p	ENST00000006053	ENSG00000006210
hsa-miR-4433b-5p	ENST00000006053	ENSG00000006210
hsa-miR-4488	ENST00000006053	ENSG00000006210
hsa-miR-4640-3p	ENST00000006053	ENSG00000006210
hsa-miR-4640-5p	ENST00000006053	ENSG00000006210
hsa-miR-4685-3p	ENST00000006053	ENSG00000006210
hsa-miR-4690-3p	ENST00000006053	ENSG00000006210
hsa-miR-4726-5p	ENST00000006053	ENSG00000006210
hsa-miR-612	ENST00000006053	ENSG00000006210
hsa-miR-663a	ENST00000006053	ENSG00000006210
hsa-miR-6724-5p	ENST00000006053	ENSG00000006210
hsa-miR-6735-5p	ENST00000006053	ENSG00000006210
hsa-miR-6750-5p	ENST00000006053	ENSG00000006210
hsa-miR-6751-5p	ENST00000006053	ENSG00000006210
hsa-miR-6753-3p	ENST00000006053	ENSG00000006210
hsa-miR-6813-5p	ENST00000006053	ENSG00000006210
hsa-miR-6860	ENST00000006053	ENSG00000006210
hsa-miR-6879-5p	ENST00000006053	ENSG00000006210
hsa-miR-744-5p	ENST00000006053	ENSG00000006210
hsa-miR-760	ENST00000006053	ENSG00000006210
hsa-miR-940	ENST00000006053	ENSG00000006210
hsa-miR-210-5p	ENST00000006251	ENSG00000186654
hsa-miR-3127-3p	ENST00000006251	ENSG00000186654
hsa-miR-3184-3p	ENST00000006251	ENSG00000186654
hsa-miR-331-3p	ENST00000006251	ENSG00000186654
hsa-miR-342-3p	ENST00000006251	ENSG00000186654
hsa-miR-3911	ENST00000006251	ENSG00000186654
hsa-miR-3934-5p	ENST00000006251	ENSG00000186654
hsa-miR-4446-3p	ENST00000006251	ENSG00000186654
hsa-miR-4640-3p	ENST00000006251	ENSG00000186654
hsa-miR-4717-3p	ENST00000006251	ENSG00000186654
hsa-miR-4721	ENST00000006251	ENSG00000186654
hsa-miR-6721-5p	ENST00000006251	ENSG00000186654
hsa-miR-6877-5p	ENST00000006251	ENSG00000186654
hsa-miR-8485	ENST00000006251	ENSG00000186654
hsa-miR-92b-5p	ENST00000006251	ENSG00000186654
hsa-miR-940	ENST00000006251	ENSG00000186654
hsa-miR-1260b	ENST00000006275	ENSG00000007255
hsa-miR-1296-5p	ENST00000006275	ENSG00000007255
hsa-miR-1910-5p	ENST00000006275	ENSG00000007255
hsa-miR-214-3p	ENST00000006275	ENSG00000007255
hsa-miR-24-3p	ENST00000006275	ENSG00000007255
hsa-miR-3187-5p	ENST00000006275	ENSG00000007255
hsa-miR-34a-5p	ENST00000006275	ENSG00000007255
hsa-miR-449a	ENST00000006275	ENSG00000007255
hsa-miR-449b-5p	ENST00000006275	ENSG00000007255
hsa-miR-4688	ENST00000006275	ENSG00000007255
hsa-miR-486-3p	ENST00000006275	ENSG00000007255
hsa-miR-612	ENST00000006275	ENSG00000007255
hsa-miR-6743-5p	ENST00000006275	ENSG00000007255
hsa-miR-6808-3p	ENST00000006275	ENSG00000007255
hsa-miR-6860	ENST00000006275	ENSG00000007255
hsa-miR-940	ENST00000006275	ENSG00000007255
hsa-miR-10394-5p	ENST00000006658	ENSG00000006282
hsa-miR-1237-3p	ENST00000006658	ENSG00000006282
hsa-miR-1291	ENST00000006658	ENSG00000006282
hsa-miR-1296-5p	ENST00000006658	ENSG00000006282
hsa-miR-223-3p	ENST00000006658	ENSG00000006282
hsa-miR-34a-5p	ENST00000006658	ENSG00000006282
hsa-miR-34c-5p	ENST00000006658	ENSG00000006282
hsa-miR-3934-3p	ENST00000006658	ENSG00000006282
hsa-miR-449a	ENST00000006658	ENSG00000006282
hsa-miR-4745-5p	ENST00000006658	ENSG00000006282
hsa-miR-4758-5p	ENST00000006658	ENSG00000006282
hsa-miR-486-3p	ENST00000006658	ENSG00000006282
hsa-miR-6741-5p	ENST00000006658	ENSG00000006282
hsa-miR-92a-1-5p	ENST00000006658	ENSG00000006282
novel_273	ENST00000006658	ENSG00000006282
hsa-miR-4758-5p	ENST00000006724	ENSG00000007306
hsa-miR-6860	ENST00000006724	ENSG00000007306
hsa-miR-6879-5p	ENST00000006724	ENSG00000007306
hsa-miR-1273h-5p	ENST00000006750	ENSG00000007312
hsa-miR-149-5p	ENST00000006750	ENSG00000007312
hsa-miR-185-3p	ENST00000006750	ENSG00000007312
hsa-miR-18a-3p	ENST00000006750	ENSG00000007312
hsa-miR-3130-3p	ENST00000006750	ENSG00000007312
hsa-miR-328-3p	ENST00000006750	ENSG00000007312
hsa-miR-4638-5p	ENST00000006750	ENSG00000007312
hsa-miR-4640-5p	ENST00000006750	ENSG00000007312
hsa-miR-4725-3p	ENST00000006750	ENSG00000007312
hsa-miR-4726-5p	ENST00000006750	ENSG00000007312
hsa-miR-4755-3p	ENST00000006750	ENSG00000007312
hsa-miR-491-5p	ENST00000006750	ENSG00000007312
hsa-miR-500b-3p	ENST00000006750	ENSG00000007312
hsa-miR-615-5p	ENST00000006750	ENSG00000007312
hsa-miR-6746-5p	ENST00000006750	ENSG00000007312
hsa-miR-6813-5p	ENST00000006750	ENSG00000007312
hsa-miR-760	ENST00000006750	ENSG00000007312
hsa-miR-874-3p	ENST00000006750	ENSG00000007312
hsa-miR-214-3p	ENST00000006777	ENSG00000005486
hsa-miR-3162-5p	ENST00000006777	ENSG00000005486
hsa-miR-3175	ENST00000006777	ENSG00000005486
hsa-miR-3177-3p	ENST00000006777	ENSG00000005486
hsa-miR-4446-3p	ENST00000006777	ENSG00000005486
hsa-miR-4488	ENST00000006777	ENSG00000005486
hsa-miR-4640-5p	ENST00000006777	ENSG00000005486
hsa-miR-4687-3p	ENST00000006777	ENSG00000005486
hsa-miR-4688	ENST00000006777	ENSG00000005486
hsa-miR-4726-5p	ENST00000006777	ENSG00000005486
hsa-miR-6735-5p	ENST00000006777	ENSG00000005486
hsa-miR-6743-5p	ENST00000006777	ENSG00000005486
hsa-miR-6829-5p	ENST00000006777	ENSG00000005486
hsa-miR-6879-5p	ENST00000006777	ENSG00000005486
hsa-miR-766-5p	ENST00000006777	ENSG00000005486
hsa-miR-1226-5p	ENST00000007264	ENSG00000007376
hsa-miR-124-3p	ENST00000007264	ENSG00000007376
hsa-miR-125a-3p	ENST00000007264	ENSG00000007376
hsa-miR-1268a	ENST00000007264	ENSG00000007376
hsa-miR-1289	ENST00000007264	ENSG00000007376
hsa-miR-146b-3p	ENST00000007264	ENSG00000007376
hsa-miR-150-5p	ENST00000007264	ENSG00000007376
hsa-miR-194-3p	ENST00000007264	ENSG00000007376
hsa-miR-210-5p	ENST00000007264	ENSG00000007376
hsa-miR-216a-3p	ENST00000007264	ENSG00000007376
hsa-miR-22-3p	ENST00000007264	ENSG00000007376
hsa-miR-3184-5p	ENST00000007264	ENSG00000007376
hsa-miR-3187-3p	ENST00000007264	ENSG00000007376
hsa-miR-328-3p	ENST00000007264	ENSG00000007376
hsa-miR-331-3p	ENST00000007264	ENSG00000007376
hsa-miR-3670	ENST00000007264	ENSG00000007376
hsa-miR-370-3p	ENST00000007264	ENSG00000007376
hsa-miR-423-5p	ENST00000007264	ENSG00000007376
hsa-miR-432-5p	ENST00000007264	ENSG00000007376
hsa-miR-4449	ENST00000007264	ENSG00000007376
hsa-miR-4466	ENST00000007264	ENSG00000007376
hsa-miR-4485-3p	ENST00000007264	ENSG00000007376
hsa-miR-4640-3p	ENST00000007264	ENSG00000007376
hsa-miR-4665-5p	ENST00000007264	ENSG00000007376
hsa-miR-4688	ENST00000007264	ENSG00000007376
hsa-miR-4690-3p	ENST00000007264	ENSG00000007376
hsa-miR-486-3p	ENST00000007264	ENSG00000007376
hsa-miR-505-5p	ENST00000007264	ENSG00000007376
hsa-miR-6511a-3p	ENST00000007264	ENSG00000007376
hsa-miR-6511a-5p	ENST00000007264	ENSG00000007376
hsa-miR-6721-5p	ENST00000007264	ENSG00000007376
hsa-miR-6743-5p	ENST00000007264	ENSG00000007376
hsa-miR-6747-3p	ENST00000007264	ENSG00000007376
hsa-miR-675-5p	ENST00000007264	ENSG00000007376
hsa-miR-6750-5p	ENST00000007264	ENSG00000007376
hsa-miR-6789-3p	ENST00000007264	ENSG00000007376
hsa-miR-6821-5p	ENST00000007264	ENSG00000007376
hsa-miR-6852-5p	ENST00000007264	ENSG00000007376
hsa-miR-7974	ENST00000007264	ENSG00000007376
hsa-miR-940	ENST00000007264	ENSG00000007376
novel_169	ENST00000007264	ENSG00000007376
hsa-miR-1301-3p	ENST00000007390	ENSG00000007520
hsa-miR-1910-5p	ENST00000007390	ENSG00000007520
hsa-miR-3175	ENST00000007390	ENSG00000007520
hsa-miR-339-3p	ENST00000007390	ENSG00000007520
hsa-miR-491-5p	ENST00000007390	ENSG00000007520
hsa-miR-6884-5p	ENST00000007390	ENSG00000007520
hsa-miR-940	ENST00000007390	ENSG00000007520
hsa-miR-10526-3p	ENST00000007414	ENSG00000006025
hsa-miR-146b-3p	ENST00000007414	ENSG00000006025
hsa-miR-149-3p	ENST00000007414	ENSG00000006025
hsa-miR-1908-5p	ENST00000007414	ENSG00000006025
hsa-miR-1910-3p	ENST00000007414	ENSG00000006025
hsa-miR-2110	ENST00000007414	ENSG00000006025
hsa-miR-3162-5p	ENST00000007414	ENSG00000006025
hsa-miR-326	ENST00000007414	ENSG00000006025
hsa-miR-3620-5p	ENST00000007414	ENSG00000006025
hsa-miR-3928-3p	ENST00000007414	ENSG00000006025
hsa-miR-4446-3p	ENST00000007414	ENSG00000006025
hsa-miR-4508	ENST00000007414	ENSG00000006025
hsa-miR-4640-5p	ENST00000007414	ENSG00000006025
hsa-miR-4665-5p	ENST00000007414	ENSG00000006025
hsa-miR-4725-3p	ENST00000007414	ENSG00000006025
hsa-miR-4726-5p	ENST00000007414	ENSG00000006025
hsa-miR-612	ENST00000007414	ENSG00000006025
hsa-miR-6511b-5p	ENST00000007414	ENSG00000006025
hsa-miR-663a	ENST00000007414	ENSG00000006025
hsa-miR-6735-5p	ENST00000007414	ENSG00000006025
hsa-miR-6750-5p	ENST00000007414	ENSG00000006025
hsa-miR-6751-5p	ENST00000007414	ENSG00000006025
hsa-miR-6766-5p	ENST00000007414	ENSG00000006025
hsa-miR-6829-5p	ENST00000007414	ENSG00000006025
hsa-miR-6879-5p	ENST00000007414	ENSG00000006025
hsa-miR-6889-5p	ENST00000007414	ENSG00000006025
hsa-miR-744-5p	ENST00000007414	ENSG00000006025
hsa-miR-940	ENST00000007414	ENSG00000006025
novel_169	ENST00000007414	ENSG00000006025
novel_296	ENST00000007414	ENSG00000006025
hsa-miR-1260b	ENST00000007510	ENSG00000004777
hsa-miR-532-3p	ENST00000007510	ENSG00000004777
hsa-miR-6515-5p	ENST00000007510	ENSG00000004777
hsa-miR-6840-3p	ENST00000007510	ENSG00000004777
hsa-miR-6852-5p	ENST00000007510	ENSG00000004777
hsa-miR-10526-3p	ENST00000007699	ENSG00000006047
hsa-miR-149-3p	ENST00000007699	ENSG00000006047
hsa-miR-3934-3p	ENST00000007699	ENSG00000006047
hsa-miR-4685-3p	ENST00000007699	ENSG00000006047
hsa-miR-4723-5p	ENST00000007699	ENSG00000006047
hsa-miR-6842-3p	ENST00000007699	ENSG00000006047
novel_169	ENST00000007699	ENSG00000006047
hsa-miR-1224-5p	ENST00000007708	ENSG00000005882
hsa-miR-1273h-5p	ENST00000007708	ENSG00000005882
hsa-miR-1291	ENST00000007708	ENSG00000005882
hsa-miR-149-3p	ENST00000007708	ENSG00000005882
hsa-miR-185-3p	ENST00000007708	ENSG00000005882
hsa-miR-3130-5p	ENST00000007708	ENSG00000005882
hsa-miR-3162-5p	ENST00000007708	ENSG00000005882
hsa-miR-3177-3p	ENST00000007708	ENSG00000005882
hsa-miR-3184-5p	ENST00000007708	ENSG00000005882
hsa-miR-324-3p	ENST00000007708	ENSG00000005882
hsa-miR-326	ENST00000007708	ENSG00000005882
hsa-miR-3620-5p	ENST00000007708	ENSG00000005882
hsa-miR-4640-3p	ENST00000007708	ENSG00000005882
hsa-miR-4665-5p	ENST00000007708	ENSG00000005882
hsa-miR-4688	ENST00000007708	ENSG00000005882
hsa-miR-4690-5p	ENST00000007708	ENSG00000005882
hsa-miR-4721	ENST00000007708	ENSG00000005882
hsa-miR-5088-5p	ENST00000007708	ENSG00000005882
hsa-miR-589-5p	ENST00000007708	ENSG00000005882
hsa-miR-612	ENST00000007708	ENSG00000005882
hsa-miR-6724-5p	ENST00000007708	ENSG00000005882
hsa-miR-6743-5p	ENST00000007708	ENSG00000005882
hsa-miR-6848-5p	ENST00000007708	ENSG00000005882
hsa-miR-6860	ENST00000007708	ENSG00000005882
hsa-miR-940	ENST00000007708	ENSG00000005882
novel_169	ENST00000007708	ENSG00000005882
hsa-miR-10526-3p	ENST00000007722	ENSG00000005884
hsa-miR-1269b	ENST00000007722	ENSG00000005884
hsa-miR-1307-3p	ENST00000007722	ENSG00000005884
hsa-miR-146b-3p	ENST00000007722	ENSG00000005884
hsa-miR-328-3p	ENST00000007722	ENSG00000005884
hsa-miR-370-3p	ENST00000007722	ENSG00000005884
hsa-miR-3929	ENST00000007722	ENSG00000005884
hsa-miR-455-3p	ENST00000007722	ENSG00000005884
hsa-miR-4640-5p	ENST00000007722	ENSG00000005884
hsa-miR-4647	ENST00000007722	ENSG00000005884
hsa-miR-4665-5p	ENST00000007722	ENSG00000005884
hsa-miR-4723-5p	ENST00000007722	ENSG00000005884
hsa-miR-4726-5p	ENST00000007722	ENSG00000005884
hsa-miR-6724-5p	ENST00000007722	ENSG00000005884
hsa-miR-6773-5p	ENST00000007722	ENSG00000005884
hsa-miR-6884-5p	ENST00000007722	ENSG00000005884
hsa-miR-760	ENST00000007722	ENSG00000005884
hsa-miR-767-5p	ENST00000007722	ENSG00000005884
hsa-miR-769-3p	ENST00000007722	ENSG00000005884
hsa-miR-1343-3p	ENST00000007969	ENSG00000010626
hsa-miR-210-5p	ENST00000007969	ENSG00000010626
hsa-miR-26b-3p	ENST00000007969	ENSG00000010626
hsa-miR-3130-3p	ENST00000007969	ENSG00000010626
hsa-miR-3184-3p	ENST00000007969	ENSG00000010626
hsa-miR-3192-5p	ENST00000007969	ENSG00000010626
hsa-miR-331-3p	ENST00000007969	ENSG00000010626
hsa-miR-3934-3p	ENST00000007969	ENSG00000010626
hsa-miR-574-3p	ENST00000007969	ENSG00000010626
hsa-miR-6866-5p	ENST00000007969	ENSG00000010626
hsa-miR-149-3p	ENST00000008180	ENSG00000008517
hsa-miR-1908-5p	ENST00000008180	ENSG00000008517
hsa-miR-204-3p	ENST00000008180	ENSG00000008517
hsa-miR-3065-3p	ENST00000008180	ENSG00000008517
hsa-miR-3130-5p	ENST00000008180	ENSG00000008517
hsa-miR-370-3p	ENST00000008180	ENSG00000008517
hsa-miR-4755-3p	ENST00000008180	ENSG00000008517
hsa-miR-5194	ENST00000008180	ENSG00000008517
hsa-miR-663a	ENST00000008180	ENSG00000008517
hsa-miR-6741-5p	ENST00000008180	ENSG00000008517
hsa-miR-6746-5p	ENST00000008180	ENSG00000008517
hsa-miR-6820-5p	ENST00000008180	ENSG00000008517
hsa-miR-7113-5p	ENST00000008180	ENSG00000008517
hsa-miR-744-5p	ENST00000008180	ENSG00000008517
hsa-miR-942-5p	ENST00000008180	ENSG00000008517
novel_169	ENST00000008180	ENSG00000008517
novel_275	ENST00000008180	ENSG00000008517
novel_296	ENST00000008180	ENSG00000008517
hsa-miR-1299	ENST00000008391	ENSG00000008197
hsa-miR-2110	ENST00000008391	ENSG00000008197
hsa-miR-296-3p	ENST00000008391	ENSG00000008197
hsa-miR-4725-3p	ENST00000008391	ENSG00000008197
hsa-miR-497-5p	ENST00000008391	ENSG00000008197
hsa-miR-6515-5p	ENST00000008391	ENSG00000008197
hsa-miR-149-3p	ENST00000008938	ENSG00000008438
hsa-miR-193b-5p	ENST00000008938	ENSG00000008438
hsa-miR-222-3p	ENST00000008938	ENSG00000008438
hsa-miR-3187-3p	ENST00000008938	ENSG00000008438
hsa-miR-342-5p	ENST00000008938	ENSG00000008438
hsa-miR-4466	ENST00000008938	ENSG00000008438
hsa-miR-675-5p	ENST00000008938	ENSG00000008438
hsa-miR-766-5p	ENST00000008938	ENSG00000008438
novel_169	ENST00000008938	ENSG00000008438
hsa-miR-1343-3p	ENST00000009105	ENSG00000008118
hsa-miR-185-3p	ENST00000009105	ENSG00000008118
hsa-miR-185-5p	ENST00000009105	ENSG00000008118
hsa-miR-3173-5p	ENST00000009105	ENSG00000008118
hsa-miR-3614-5p	ENST00000009105	ENSG00000008118
hsa-miR-423-5p	ENST00000009105	ENSG00000008118
hsa-miR-4640-5p	ENST00000009105	ENSG00000008118
hsa-miR-4690-3p	ENST00000009105	ENSG00000008118
hsa-miR-4690-5p	ENST00000009105	ENSG00000008118
hsa-miR-4726-5p	ENST00000009105	ENSG00000008118
hsa-miR-4745-5p	ENST00000009105	ENSG00000008118
hsa-miR-574-5p	ENST00000009105	ENSG00000008118
hsa-miR-6515-5p	ENST00000009105	ENSG00000008118
hsa-miR-6750-5p	ENST00000009105	ENSG00000008118
hsa-miR-6813-5p	ENST00000009105	ENSG00000008118
hsa-miR-6829-5p	ENST00000009105	ENSG00000008118
hsa-miR-6842-3p	ENST00000009105	ENSG00000008118
novel_275	ENST00000009105	ENSG00000008118
novel_296	ENST00000009105	ENSG00000008118
hsa-miR-149-3p	ENST00000009530	ENSG00000019582
hsa-miR-185-3p	ENST00000009530	ENSG00000019582
hsa-miR-320a-3p	ENST00000009530	ENSG00000019582
hsa-miR-320b	ENST00000009530	ENSG00000019582
hsa-miR-320c	ENST00000009530	ENSG00000019582
hsa-miR-320d	ENST00000009530	ENSG00000019582
hsa-miR-423-5p	ENST00000009530	ENSG00000019582
hsa-miR-4665-5p	ENST00000009530	ENSG00000019582
hsa-miR-4723-5p	ENST00000009530	ENSG00000019582
hsa-miR-6813-5p	ENST00000009530	ENSG00000019582
hsa-miR-6848-5p	ENST00000009530	ENSG00000019582
novel_169	ENST00000009530	ENSG00000019582
hsa-miR-3675-5p	ENST00000011292	ENSG00000091704
hsa-miR-4640-5p	ENST00000011292	ENSG00000091704
hsa-miR-4726-5p	ENST00000011292	ENSG00000091704
hsa-miR-1260b	ENST00000011653	ENSG00000010610
hsa-miR-134-5p	ENST00000011653	ENSG00000010610
hsa-miR-149-3p	ENST00000011653	ENSG00000010610
hsa-miR-185-3p	ENST00000011653	ENSG00000010610
hsa-miR-23a-5p	ENST00000011653	ENSG00000010610
hsa-miR-3173-3p	ENST00000011653	ENSG00000010610
hsa-miR-3187-5p	ENST00000011653	ENSG00000010610
hsa-miR-328-3p	ENST00000011653	ENSG00000010610
hsa-miR-3909	ENST00000011653	ENSG00000010610
hsa-miR-4446-3p	ENST00000011653	ENSG00000010610
hsa-miR-4687-3p	ENST00000011653	ENSG00000010610
hsa-miR-4745-5p	ENST00000011653	ENSG00000010610
hsa-miR-5187-5p	ENST00000011653	ENSG00000010610
hsa-miR-612	ENST00000011653	ENSG00000010610
hsa-miR-6721-5p	ENST00000011653	ENSG00000010610
hsa-miR-6741-5p	ENST00000011653	ENSG00000010610
hsa-miR-6813-5p	ENST00000011653	ENSG00000010610
hsa-miR-6840-3p	ENST00000011653	ENSG00000010610
hsa-miR-6886-5p	ENST00000011653	ENSG00000010610
hsa-miR-940	ENST00000011653	ENSG00000010610
hsa-miR-99a-3p	ENST00000011653	ENSG00000010610
hsa-let-7b-5p	ENST00000011684	ENSG00000008323
hsa-let-7i-5p	ENST00000011684	ENSG00000008323
hsa-miR-106a-5p	ENST00000011684	ENSG00000008323
hsa-miR-106b-5p	ENST00000011684	ENSG00000008323
hsa-miR-1260b	ENST00000011684	ENSG00000008323
hsa-miR-1299	ENST00000011684	ENSG00000008323
hsa-miR-1343-3p	ENST00000011684	ENSG00000008323
hsa-miR-17-5p	ENST00000011684	ENSG00000008323
hsa-miR-20a-5p	ENST00000011684	ENSG00000008323
hsa-miR-20b-5p	ENST00000011684	ENSG00000008323
hsa-miR-2278	ENST00000011684	ENSG00000008323
hsa-miR-30c-1-3p	ENST00000011684	ENSG00000008323
hsa-miR-30c-2-3p	ENST00000011684	ENSG00000008323
hsa-miR-3192-5p	ENST00000011684	ENSG00000008323
hsa-miR-326	ENST00000011684	ENSG00000008323
hsa-miR-3909	ENST00000011684	ENSG00000008323
hsa-miR-3934-3p	ENST00000011684	ENSG00000008323
hsa-miR-4640-5p	ENST00000011684	ENSG00000008323
hsa-miR-4726-5p	ENST00000011684	ENSG00000008323
hsa-miR-4755-3p	ENST00000011684	ENSG00000008323
hsa-miR-500a-3p	ENST00000011684	ENSG00000008323
hsa-miR-532-3p	ENST00000011684	ENSG00000008323
hsa-miR-619-5p	ENST00000011684	ENSG00000008323
hsa-miR-6735-5p	ENST00000011684	ENSG00000008323
hsa-miR-6879-5p	ENST00000011684	ENSG00000008323
hsa-miR-93-5p	ENST00000011684	ENSG00000008323
hsa-miR-1285-5p	ENST00000011691	ENSG00000008324
hsa-miR-1910-5p	ENST00000011700	ENSG00000048707
hsa-miR-4449	ENST00000011700	ENSG00000048707
hsa-miR-4640-5p	ENST00000011700	ENSG00000048707
hsa-miR-4690-3p	ENST00000011700	ENSG00000048707
hsa-miR-4726-5p	ENST00000011700	ENSG00000048707
hsa-miR-6741-5p	ENST00000011700	ENSG00000048707
hsa-miR-744-5p	ENST00000011700	ENSG00000048707
hsa-miR-10396a-3p	ENST00000011898	ENSG00000011105
hsa-miR-10396b-3p	ENST00000011898	ENSG00000011105
hsa-miR-1306-5p	ENST00000011898	ENSG00000011105
hsa-miR-149-3p	ENST00000011898	ENSG00000011105
hsa-miR-1910-5p	ENST00000011898	ENSG00000011105
hsa-miR-3180-3p	ENST00000011898	ENSG00000011105
hsa-miR-324-3p	ENST00000011898	ENSG00000011105
hsa-miR-328-3p	ENST00000011898	ENSG00000011105
hsa-miR-339-5p	ENST00000011898	ENSG00000011105
hsa-miR-370-3p	ENST00000011898	ENSG00000011105
hsa-miR-4433b-5p	ENST00000011898	ENSG00000011105
hsa-miR-4488	ENST00000011898	ENSG00000011105
hsa-miR-4640-5p	ENST00000011898	ENSG00000011105
hsa-miR-4690-3p	ENST00000011898	ENSG00000011105
hsa-miR-4725-3p	ENST00000011898	ENSG00000011105
hsa-miR-4726-5p	ENST00000011898	ENSG00000011105
hsa-miR-615-3p	ENST00000011898	ENSG00000011105
hsa-miR-6721-5p	ENST00000011898	ENSG00000011105
hsa-miR-6732-3p	ENST00000011898	ENSG00000011105
hsa-miR-6735-5p	ENST00000011898	ENSG00000011105
hsa-miR-6741-5p	ENST00000011898	ENSG00000011105
hsa-miR-6743-5p	ENST00000011898	ENSG00000011105
hsa-miR-6753-3p	ENST00000011898	ENSG00000011105
hsa-miR-6813-5p	ENST00000011898	ENSG00000011105
hsa-miR-6848-5p	ENST00000011898	ENSG00000011105
hsa-miR-6879-5p	ENST00000011898	ENSG00000011105
hsa-miR-766-3p	ENST00000011898	ENSG00000011105
hsa-miR-93-5p	ENST00000011898	ENSG00000011105
hsa-miR-940	ENST00000011898	ENSG00000011105
novel_169	ENST00000011898	ENSG00000011105
hsa-miR-1306-5p	ENST00000011989	ENSG00000186115
hsa-miR-4745-5p	ENST00000011989	ENSG00000186115
hsa-miR-1273h-5p	ENST00000012049	ENSG00000011478
hsa-miR-1285-3p	ENST00000012049	ENSG00000011478
hsa-miR-149-3p	ENST00000012049	ENSG00000011478
hsa-miR-196a-3p	ENST00000012049	ENSG00000011478
hsa-miR-216a-3p	ENST00000012049	ENSG00000011478
hsa-miR-326	ENST00000012049	ENSG00000011478
hsa-miR-4466	ENST00000012049	ENSG00000011478
hsa-miR-500b-3p	ENST00000012049	ENSG00000011478
hsa-miR-612	ENST00000012049	ENSG00000011478
hsa-miR-6789-3p	ENST00000012049	ENSG00000011478
hsa-miR-6840-3p	ENST00000012049	ENSG00000011478
hsa-miR-6873-3p	ENST00000012049	ENSG00000011478
hsa-miR-766-3p	ENST00000012049	ENSG00000011478
hsa-miR-940	ENST00000012049	ENSG00000011478
novel_169	ENST00000012049	ENSG00000011478
novel_257	ENST00000012049	ENSG00000011478
novel_296	ENST00000012049	ENSG00000011478
hsa-miR-574-5p	ENST00000012134	ENSG00000010818
hsa-miR-10526-3p	ENST00000012443	ENSG00000011485
hsa-miR-1306-5p	ENST00000012443	ENSG00000011485
hsa-miR-149-3p	ENST00000012443	ENSG00000011485
hsa-miR-1908-5p	ENST00000012443	ENSG00000011485
hsa-miR-210-5p	ENST00000012443	ENSG00000011485
hsa-miR-3131	ENST00000012443	ENSG00000011485
hsa-miR-3180	ENST00000012443	ENSG00000011485
hsa-miR-3180-3p	ENST00000012443	ENSG00000011485
hsa-miR-3184-5p	ENST00000012443	ENSG00000011485
hsa-miR-3191-5p	ENST00000012443	ENSG00000011485
hsa-miR-326	ENST00000012443	ENSG00000011485
hsa-miR-330-5p	ENST00000012443	ENSG00000011485
hsa-miR-345-5p	ENST00000012443	ENSG00000011485
hsa-miR-370-3p	ENST00000012443	ENSG00000011485
hsa-miR-4435	ENST00000012443	ENSG00000011485
hsa-miR-4640-3p	ENST00000012443	ENSG00000011485
hsa-miR-4654	ENST00000012443	ENSG00000011485
hsa-miR-4665-5p	ENST00000012443	ENSG00000011485
hsa-miR-4745-5p	ENST00000012443	ENSG00000011485
hsa-miR-4758-5p	ENST00000012443	ENSG00000011485
hsa-miR-486-3p	ENST00000012443	ENSG00000011485
hsa-miR-615-5p	ENST00000012443	ENSG00000011485
hsa-miR-619-5p	ENST00000012443	ENSG00000011485
hsa-miR-663a	ENST00000012443	ENSG00000011485
hsa-miR-6721-5p	ENST00000012443	ENSG00000011485
hsa-miR-6751-5p	ENST00000012443	ENSG00000011485
hsa-miR-6798-3p	ENST00000012443	ENSG00000011485
hsa-miR-6873-3p	ENST00000012443	ENSG00000011485
hsa-miR-6879-5p	ENST00000012443	ENSG00000011485
hsa-miR-7113-5p	ENST00000012443	ENSG00000011485
hsa-miR-744-5p	ENST00000012443	ENSG00000011485
hsa-miR-7974	ENST00000012443	ENSG00000011485
hsa-miR-874-3p	ENST00000012443	ENSG00000011485
novel_169	ENST00000012443	ENSG00000011485
hsa-miR-365a-5p	ENST00000013070	ENSG00000012963
hsa-miR-671-5p	ENST00000013070	ENSG00000012963
novel_257	ENST00000013070	ENSG00000012963
hsa-miR-1268a	ENST00000013222	ENSG00000241644
hsa-miR-1273h-5p	ENST00000013222	ENSG00000241644
hsa-miR-3064-5p	ENST00000013222	ENSG00000241644
hsa-miR-330-5p	ENST00000013222	ENSG00000241644
hsa-miR-6501-5p	ENST00000013222	ENSG00000241644
hsa-miR-6741-5p	ENST00000013222	ENSG00000241644
hsa-miR-1910-5p	ENST00000013807	ENSG00000012061
hsa-miR-3176	ENST00000013807	ENSG00000012061
hsa-miR-503-3p	ENST00000013894	ENSG00000011198
hsa-miR-6753-3p	ENST00000013894	ENSG00000011198
hsa-miR-1273h-5p	ENST00000014914	ENSG00000013588
hsa-miR-1285-3p	ENST00000014914	ENSG00000013588
hsa-miR-3620-5p	ENST00000014914	ENSG00000013588
hsa-miR-4690-5p	ENST00000014914	ENSG00000013588
hsa-miR-6732-3p	ENST00000014914	ENSG00000013588
hsa-miR-8485	ENST00000014914	ENSG00000013588
hsa-miR-149-3p	ENST00000014935	ENSG00000013563
hsa-miR-210-5p	ENST00000014935	ENSG00000013563
hsa-miR-331-3p	ENST00000014935	ENSG00000013563
hsa-miR-4446-3p	ENST00000014935	ENSG00000013563
hsa-miR-4685-3p	ENST00000014935	ENSG00000013563
hsa-miR-4690-5p	ENST00000014935	ENSG00000013563
hsa-miR-615-5p	ENST00000014935	ENSG00000013563
hsa-miR-6511a-3p	ENST00000014935	ENSG00000013563
hsa-miR-6745	ENST00000014935	ENSG00000013563
hsa-miR-6840-3p	ENST00000014935	ENSG00000013563
hsa-miR-940	ENST00000014935	ENSG00000013563
novel_169	ENST00000014935	ENSG00000013563
hsa-miR-1268a	ENST00000016171	ENSG00000014919
hsa-miR-1285-3p	ENST00000016171	ENSG00000014919
hsa-miR-550a-5p	ENST00000016171	ENSG00000014919
hsa-miR-6750-5p	ENST00000016171	ENSG00000014919
hsa-miR-151a-3p	ENST00000016913	ENSG00000071203
hsa-miR-1910-5p	ENST00000016913	ENSG00000071203
hsa-miR-1303	ENST00000016946	ENSG00000015568
hsa-miR-766-3p	ENST00000016946	ENSG00000015568
hsa-miR-1343-3p	ENST00000017003	ENSG00000015532
hsa-miR-146b-3p	ENST00000017003	ENSG00000015532
hsa-miR-148a-3p	ENST00000017003	ENSG00000015532
hsa-miR-148b-3p	ENST00000017003	ENSG00000015532
hsa-miR-185-3p	ENST00000017003	ENSG00000015532
hsa-miR-210-5p	ENST00000017003	ENSG00000015532
hsa-miR-26b-3p	ENST00000017003	ENSG00000015532
hsa-miR-3064-5p	ENST00000017003	ENSG00000015532
hsa-miR-331-3p	ENST00000017003	ENSG00000015532
hsa-miR-3911	ENST00000017003	ENSG00000015532
hsa-miR-4659a-3p	ENST00000017003	ENSG00000015532
hsa-miR-4659b-3p	ENST00000017003	ENSG00000015532
hsa-miR-4677-5p	ENST00000017003	ENSG00000015532
hsa-miR-4688	ENST00000017003	ENSG00000015532
hsa-miR-486-3p	ENST00000017003	ENSG00000015532
hsa-miR-6721-5p	ENST00000017003	ENSG00000015532
hsa-miR-6724-5p	ENST00000017003	ENSG00000015532
hsa-miR-6743-5p	ENST00000017003	ENSG00000015532
hsa-miR-6747-3p	ENST00000017003	ENSG00000015532
hsa-miR-6793-5p	ENST00000017003	ENSG00000015532
hsa-miR-6808-3p	ENST00000017003	ENSG00000015532
hsa-miR-6829-5p	ENST00000017003	ENSG00000015532
hsa-miR-6842-3p	ENST00000017003	ENSG00000015532
hsa-miR-6852-5p	ENST00000017003	ENSG00000015532
hsa-miR-940	ENST00000017003	ENSG00000015532
novel_169	ENST00000017003	ENSG00000015532
novel_275	ENST00000017003	ENSG00000015532
hsa-miR-296-3p	ENST00000019019	ENSG00000068438
hsa-miR-3127-5p	ENST00000019019	ENSG00000068438
hsa-miR-324-3p	ENST00000019019	ENSG00000068438
hsa-miR-331-3p	ENST00000019019	ENSG00000068438
hsa-miR-5000-3p	ENST00000019019	ENSG00000068438
hsa-miR-149-3p	ENST00000019103	ENSG00000080293
hsa-miR-188-5p	ENST00000019103	ENSG00000080293
hsa-miR-204-3p	ENST00000019103	ENSG00000080293
hsa-miR-204-5p	ENST00000019103	ENSG00000080293
hsa-miR-216a-3p	ENST00000019103	ENSG00000080293
hsa-miR-3064-5p	ENST00000019103	ENSG00000080293
hsa-miR-339-5p	ENST00000019103	ENSG00000080293
hsa-miR-33b-3p	ENST00000019103	ENSG00000080293
hsa-miR-4433b-5p	ENST00000019103	ENSG00000080293
hsa-miR-4688	ENST00000019103	ENSG00000080293
hsa-miR-6736-5p	ENST00000019103	ENSG00000080293
hsa-miR-6743-5p	ENST00000019103	ENSG00000080293
hsa-miR-6852-5p	ENST00000019103	ENSG00000080293
hsa-miR-6891-5p	ENST00000019103	ENSG00000080293
hsa-miR-766-3p	ENST00000019103	ENSG00000080293
hsa-miR-942-5p	ENST00000019103	ENSG00000080293
hsa-miR-9851-3p	ENST00000019103	ENSG00000080293
novel_169	ENST00000019103	ENSG00000080293
hsa-miR-103a-3p	ENST00000019317	ENSG00000017797
hsa-miR-107	ENST00000019317	ENSG00000017797
hsa-miR-125b-1-3p	ENST00000019317	ENSG00000017797
hsa-miR-1268a	ENST00000019317	ENSG00000017797
hsa-miR-143-5p	ENST00000019317	ENSG00000017797
hsa-miR-27a-5p	ENST00000019317	ENSG00000017797
hsa-miR-3190-3p	ENST00000019317	ENSG00000017797
hsa-miR-324-3p	ENST00000019317	ENSG00000017797
hsa-miR-3944-3p	ENST00000019317	ENSG00000017797
hsa-miR-4640-5p	ENST00000019317	ENSG00000017797
hsa-miR-4687-3p	ENST00000019317	ENSG00000017797
hsa-miR-4690-3p	ENST00000019317	ENSG00000017797
hsa-miR-4690-5p	ENST00000019317	ENSG00000017797
hsa-miR-6720-3p	ENST00000019317	ENSG00000017797
hsa-miR-6750-5p	ENST00000019317	ENSG00000017797
hsa-miR-10396a-3p	ENST00000020673	ENSG00000059915
hsa-miR-10396b-3p	ENST00000020673	ENSG00000059915
hsa-miR-10526-3p	ENST00000020673	ENSG00000059915
hsa-miR-1306-5p	ENST00000020673	ENSG00000059915
hsa-miR-212-5p	ENST00000020673	ENSG00000059915
hsa-miR-2278	ENST00000020673	ENSG00000059915
hsa-miR-24-3p	ENST00000020673	ENSG00000059915
hsa-miR-3173-5p	ENST00000020673	ENSG00000059915
hsa-miR-323a-5p	ENST00000020673	ENSG00000059915
hsa-miR-3615	ENST00000020673	ENSG00000059915
hsa-miR-4690-5p	ENST00000020673	ENSG00000059915
hsa-miR-4755-3p	ENST00000020673	ENSG00000059915
hsa-miR-486-5p	ENST00000020673	ENSG00000059915
hsa-miR-532-3p	ENST00000020673	ENSG00000059915
hsa-miR-6745	ENST00000020673	ENSG00000059915
hsa-miR-6751-5p	ENST00000020673	ENSG00000059915
hsa-miR-6813-5p	ENST00000020673	ENSG00000059915
hsa-miR-6840-3p	ENST00000020673	ENSG00000059915
hsa-miR-6840-5p	ENST00000020673	ENSG00000059915
hsa-miR-6891-5p	ENST00000020673	ENSG00000059915
hsa-miR-766-3p	ENST00000020673	ENSG00000059915
hsa-miR-874-3p	ENST00000020673	ENSG00000059915
hsa-miR-93-5p	ENST00000020673	ENSG00000059915
hsa-miR-940	ENST00000020673	ENSG00000059915
hsa-miR-1306-5p	ENST00000020926	ENSG00000019505
hsa-miR-185-3p	ENST00000020926	ENSG00000019505
hsa-miR-1909-5p	ENST00000020926	ENSG00000019505
hsa-miR-4688	ENST00000020926	ENSG00000019505
hsa-miR-1224-5p	ENST00000023939	ENSG00000022277
hsa-miR-3126-5p	ENST00000023939	ENSG00000022277
hsa-miR-3130-3p	ENST00000023939	ENSG00000022277
hsa-miR-3158-3p	ENST00000023939	ENSG00000022277
hsa-miR-3187-3p	ENST00000023939	ENSG00000022277
hsa-miR-4435	ENST00000023939	ENSG00000022277
hsa-miR-4446-3p	ENST00000023939	ENSG00000022277
hsa-miR-4690-3p	ENST00000023939	ENSG00000022277
hsa-miR-500a-3p	ENST00000023939	ENSG00000022277
hsa-miR-6511a-5p	ENST00000023939	ENSG00000022277
hsa-miR-6741-5p	ENST00000023939	ENSG00000022277
hsa-miR-125a-3p	ENST00000024061	ENSG00000022567
hsa-miR-143-5p	ENST00000024061	ENSG00000022567
hsa-miR-3127-3p	ENST00000024061	ENSG00000022567
hsa-miR-3187-5p	ENST00000024061	ENSG00000022567
hsa-miR-365a-5p	ENST00000024061	ENSG00000022567
hsa-miR-365b-5p	ENST00000024061	ENSG00000022567
hsa-miR-4688	ENST00000024061	ENSG00000022567
hsa-miR-4690-5p	ENST00000024061	ENSG00000022567
hsa-miR-4717-3p	ENST00000024061	ENSG00000022567
hsa-miR-4797-3p	ENST00000024061	ENSG00000022567
hsa-miR-612	ENST00000024061	ENSG00000022567
hsa-miR-6514-5p	ENST00000024061	ENSG00000022567
hsa-miR-6743-5p	ENST00000024061	ENSG00000022567
hsa-miR-6842-3p	ENST00000024061	ENSG00000022567
hsa-miR-6860	ENST00000024061	ENSG00000022567
hsa-miR-744-5p	ENST00000024061	ENSG00000022567
hsa-miR-873-3p	ENST00000024061	ENSG00000022567
hsa-miR-940	ENST00000024061	ENSG00000022567
hsa-miR-8485	ENST00000025301	ENSG00000023516
hsa-miR-10394-5p	ENST00000026218	ENSG00000007541
hsa-miR-1273h-5p	ENST00000026218	ENSG00000007541
hsa-miR-1295b-5p	ENST00000026218	ENSG00000007541
hsa-miR-1343-3p	ENST00000026218	ENSG00000007541
hsa-miR-1910-5p	ENST00000026218	ENSG00000007541
hsa-miR-194-3p	ENST00000026218	ENSG00000007541
hsa-miR-214-3p	ENST00000026218	ENSG00000007541
hsa-miR-3158-3p	ENST00000026218	ENSG00000007541
hsa-miR-342-3p	ENST00000026218	ENSG00000007541
hsa-miR-34b-5p	ENST00000026218	ENSG00000007541
hsa-miR-370-3p	ENST00000026218	ENSG00000007541
hsa-miR-3940-5p	ENST00000026218	ENSG00000007541
hsa-miR-3944-3p	ENST00000026218	ENSG00000007541
hsa-miR-449c-5p	ENST00000026218	ENSG00000007541
hsa-miR-4717-5p	ENST00000026218	ENSG00000007541
hsa-miR-483-3p	ENST00000026218	ENSG00000007541
hsa-miR-484	ENST00000026218	ENSG00000007541
hsa-miR-500b-3p	ENST00000026218	ENSG00000007541
hsa-miR-532-3p	ENST00000026218	ENSG00000007541
hsa-miR-6501-5p	ENST00000026218	ENSG00000007541
hsa-miR-6511a-3p	ENST00000026218	ENSG00000007541
hsa-miR-6511b-5p	ENST00000026218	ENSG00000007541
hsa-miR-6721-5p	ENST00000026218	ENSG00000007541
hsa-miR-6750-5p	ENST00000026218	ENSG00000007541
hsa-miR-6884-5p	ENST00000026218	ENSG00000007541
hsa-miR-6886-5p	ENST00000026218	ENSG00000007541
hsa-miR-93-3p	ENST00000026218	ENSG00000007541
hsa-miR-1285-3p	ENST00000027335	ENSG00000079112
hsa-miR-30c-2-3p	ENST00000027335	ENSG00000079112
hsa-miR-4433a-3p	ENST00000027335	ENSG00000079112
hsa-miR-4687-3p	ENST00000027335	ENSG00000079112
hsa-miR-619-5p	ENST00000027335	ENSG00000079112
hsa-miR-6741-5p	ENST00000027335	ENSG00000079112
hsa-miR-1301-3p	ENST00000028008	ENSG00000026297
hsa-miR-143-5p	ENST00000028008	ENSG00000026297
hsa-miR-3615	ENST00000028008	ENSG00000026297
hsa-miR-423-3p	ENST00000028008	ENSG00000026297
hsa-miR-92b-5p	ENST00000028008	ENSG00000026297
novel_275	ENST00000028008	ENSG00000026297
hsa-miR-3064-5p	ENST00000029410	ENSG00000027847
hsa-miR-3187-5p	ENST00000029410	ENSG00000027847
hsa-miR-4286	ENST00000029410	ENSG00000027847
hsa-miR-4449	ENST00000029410	ENSG00000027847
hsa-miR-4687-3p	ENST00000029410	ENSG00000027847
hsa-miR-4690-3p	ENST00000029410	ENSG00000027847
hsa-miR-612	ENST00000029410	ENSG00000027847
hsa-miR-615-5p	ENST00000029410	ENSG00000027847
hsa-miR-6511a-3p	ENST00000029410	ENSG00000027847
hsa-miR-6724-5p	ENST00000029410	ENSG00000027847
hsa-miR-6747-3p	ENST00000029410	ENSG00000027847
hsa-miR-6751-5p	ENST00000029410	ENSG00000027847
hsa-miR-6860	ENST00000029410	ENSG00000027847
hsa-miR-6891-5p	ENST00000029410	ENSG00000027847
hsa-miR-940	ENST00000029410	ENSG00000027847
hsa-miR-483-3p	ENST00000033079	ENSG00000031003
hsa-miR-149-3p	ENST00000034275	ENSG00000031823
hsa-miR-181a-5p	ENST00000034275	ENSG00000031823
hsa-miR-181b-5p	ENST00000034275	ENSG00000031823
hsa-miR-181d-5p	ENST00000034275	ENSG00000031823
hsa-miR-194-3p	ENST00000034275	ENSG00000031823
hsa-miR-3180	ENST00000034275	ENSG00000031823
hsa-miR-3180-3p	ENST00000034275	ENSG00000031823
hsa-miR-330-3p	ENST00000034275	ENSG00000031823
hsa-miR-3944-5p	ENST00000034275	ENSG00000031823
hsa-miR-4433b-5p	ENST00000034275	ENSG00000031823
hsa-miR-4488	ENST00000034275	ENSG00000031823
hsa-miR-449c-5p	ENST00000034275	ENSG00000031823
hsa-miR-6745	ENST00000034275	ENSG00000031823
hsa-miR-6891-5p	ENST00000034275	ENSG00000031823
hsa-miR-1296-5p	ENST00000035307	ENSG00000033100
hsa-miR-1343-3p	ENST00000035307	ENSG00000033100
hsa-miR-1910-3p	ENST00000035307	ENSG00000033100
hsa-miR-361-3p	ENST00000035307	ENSG00000033100
hsa-miR-6511a-5p	ENST00000035307	ENSG00000033100
hsa-miR-6852-5p	ENST00000035307	ENSG00000033100
hsa-miR-2278	ENST00000035383	ENSG00000033122
hsa-miR-3130-3p	ENST00000035383	ENSG00000033122
hsa-miR-1237-3p	ENST00000037502	ENSG00000034971
hsa-miR-361-3p	ENST00000037502	ENSG00000034971
hsa-miR-4685-3p	ENST00000037502	ENSG00000034971
hsa-miR-4728-3p	ENST00000037502	ENSG00000034971
hsa-miR-6724-5p	ENST00000037502	ENSG00000034971
hsa-miR-6842-3p	ENST00000037502	ENSG00000034971
hsa-miR-7976	ENST00000037502	ENSG00000034971
hsa-miR-185-3p	ENST00000037869	ENSG00000035141
hsa-miR-301a-5p	ENST00000037869	ENSG00000035141
hsa-miR-6848-5p	ENST00000037869	ENSG00000035141
hsa-miR-25-3p	ENST00000038176	ENSG00000035681
hsa-miR-3127-3p	ENST00000039989	ENSG00000052841
hsa-miR-877-3p	ENST00000039989	ENSG00000052841
hsa-miR-93-3p	ENST00000039989	ENSG00000052841
hsa-miR-1237-3p	ENST00000040584	ENSG00000037965
hsa-miR-149-3p	ENST00000040584	ENSG00000037965
hsa-miR-4723-5p	ENST00000040584	ENSG00000037965
hsa-miR-6721-5p	ENST00000040584	ENSG00000037965
hsa-miR-6724-5p	ENST00000040584	ENSG00000037965
hsa-miR-6848-5p	ENST00000040584	ENSG00000037965
hsa-miR-766-3p	ENST00000040584	ENSG00000037965
hsa-miR-10394-5p	ENST00000040663	ENSG00000037757
hsa-miR-124-3p	ENST00000040663	ENSG00000037757
hsa-miR-1291	ENST00000040663	ENSG00000037757
hsa-miR-143-5p	ENST00000040663	ENSG00000037757
hsa-miR-149-5p	ENST00000040663	ENSG00000037757
hsa-miR-3120-5p	ENST00000040663	ENSG00000037757
hsa-miR-3162-5p	ENST00000040663	ENSG00000037757
hsa-miR-3187-5p	ENST00000040663	ENSG00000037757
hsa-miR-3934-5p	ENST00000040663	ENSG00000037757
hsa-miR-4682	ENST00000040663	ENSG00000037757
hsa-miR-4793-3p	ENST00000040663	ENSG00000037757
hsa-miR-612	ENST00000040663	ENSG00000037757
hsa-miR-619-5p	ENST00000040663	ENSG00000037757
hsa-miR-6747-3p	ENST00000040663	ENSG00000037757
hsa-miR-6813-5p	ENST00000040663	ENSG00000037757
hsa-miR-6860	ENST00000040663	ENSG00000037757
hsa-miR-93-5p	ENST00000040663	ENSG00000037757
hsa-miR-940	ENST00000040663	ENSG00000037757
novel_257	ENST00000040663	ENSG00000037757
novel_296	ENST00000040663	ENSG00000037757
hsa-miR-3620-5p	ENST00000040738	ENSG00000038219
hsa-miR-4717-3p	ENST00000040877	ENSG00000059588
hsa-miR-10394-5p	ENST00000042381	ENSG00000039523
hsa-miR-10526-3p	ENST00000042381	ENSG00000039523
hsa-miR-1273h-5p	ENST00000042381	ENSG00000039523
hsa-miR-129-2-3p	ENST00000042381	ENSG00000039523
hsa-miR-149-3p	ENST00000042381	ENSG00000039523
hsa-miR-3187-5p	ENST00000042381	ENSG00000039523
hsa-miR-3192-5p	ENST00000042381	ENSG00000039523
hsa-miR-33b-3p	ENST00000042381	ENSG00000039523
hsa-miR-345-5p	ENST00000042381	ENSG00000039523
hsa-miR-4688	ENST00000042381	ENSG00000039523
hsa-miR-5194	ENST00000042381	ENSG00000039523
hsa-miR-550a-5p	ENST00000042381	ENSG00000039523
hsa-miR-612	ENST00000042381	ENSG00000039523
hsa-miR-6511b-5p	ENST00000042381	ENSG00000039523
hsa-miR-6736-5p	ENST00000042381	ENSG00000039523
hsa-miR-6743-5p	ENST00000042381	ENSG00000039523
hsa-miR-6820-5p	ENST00000042381	ENSG00000039523
hsa-miR-6860	ENST00000042381	ENSG00000039523
hsa-miR-9851-3p	ENST00000042381	ENSG00000039523
novel_169	ENST00000042381	ENSG00000039523
hsa-let-7b-5p	ENST00000042931	ENSG00000039987
hsa-miR-185-3p	ENST00000042931	ENSG00000039987
hsa-miR-196b-5p	ENST00000042931	ENSG00000039987
hsa-miR-3188	ENST00000042931	ENSG00000039987
hsa-miR-323a-5p	ENST00000042931	ENSG00000039987
hsa-miR-339-5p	ENST00000042931	ENSG00000039987
hsa-miR-34a-5p	ENST00000042931	ENSG00000039987
hsa-miR-449a	ENST00000042931	ENSG00000039987
hsa-miR-449b-5p	ENST00000042931	ENSG00000039987
hsa-miR-6741-5p	ENST00000042931	ENSG00000039987
hsa-miR-6751-5p	ENST00000042931	ENSG00000039987
hsa-miR-6821-5p	ENST00000042931	ENSG00000039987
hsa-miR-6848-5p	ENST00000042931	ENSG00000039987
hsa-miR-769-5p	ENST00000042931	ENSG00000039987
hsa-miR-940	ENST00000042931	ENSG00000039987
hsa-miR-1273h-5p	ENST00000043402	ENSG00000040608
hsa-miR-3064-5p	ENST00000043402	ENSG00000040608
hsa-miR-30b-3p	ENST00000043402	ENSG00000040608
hsa-miR-3176	ENST00000043402	ENSG00000040608
hsa-miR-329-3p	ENST00000043402	ENSG00000040608
hsa-miR-4467	ENST00000043402	ENSG00000040608
hsa-miR-6745	ENST00000043402	ENSG00000040608
hsa-miR-6751-5p	ENST00000043402	ENSG00000040608
novel_257	ENST00000043402	ENSG00000040608
hsa-miR-10526-3p	ENST00000044462	ENSG00000041357
hsa-miR-1273h-5p	ENST00000044462	ENSG00000041357
hsa-miR-146b-3p	ENST00000044462	ENSG00000041357
hsa-miR-3190-3p	ENST00000044462	ENSG00000041357
hsa-miR-6808-3p	ENST00000044462	ENSG00000041357
hsa-miR-185-3p	ENST00000045083	ENSG00000042062
hsa-miR-24-3p	ENST00000045083	ENSG00000042062
hsa-miR-3064-5p	ENST00000045083	ENSG00000042062
hsa-miR-3120-3p	ENST00000045083	ENSG00000042062
hsa-miR-33b-3p	ENST00000045083	ENSG00000042062
hsa-miR-3620-5p	ENST00000045083	ENSG00000042062
hsa-miR-370-3p	ENST00000045083	ENSG00000042062
hsa-miR-3944-3p	ENST00000045083	ENSG00000042062
hsa-miR-4725-3p	ENST00000045083	ENSG00000042062
hsa-miR-4726-5p	ENST00000045083	ENSG00000042062
hsa-miR-4758-5p	ENST00000045083	ENSG00000042062
hsa-miR-612	ENST00000045083	ENSG00000042062
hsa-miR-6511b-5p	ENST00000045083	ENSG00000042062
hsa-miR-675-5p	ENST00000045083	ENSG00000042062
hsa-miR-1276	ENST00000046640	ENSG00000040531
hsa-miR-1343-3p	ENST00000046640	ENSG00000040531
hsa-miR-146b-3p	ENST00000046640	ENSG00000040531
hsa-miR-1910-5p	ENST00000046640	ENSG00000040531
hsa-miR-3064-5p	ENST00000046640	ENSG00000040531
hsa-miR-326	ENST00000046640	ENSG00000040531
hsa-miR-4682	ENST00000046640	ENSG00000040531
hsa-miR-4687-3p	ENST00000046640	ENSG00000040531
hsa-miR-550a-5p	ENST00000046640	ENSG00000040531
hsa-miR-612	ENST00000046640	ENSG00000040531
hsa-miR-6724-5p	ENST00000046640	ENSG00000040531
hsa-miR-6736-5p	ENST00000046640	ENSG00000040531
hsa-miR-6773-5p	ENST00000046640	ENSG00000040531
hsa-miR-6829-5p	ENST00000046640	ENSG00000040531
hsa-miR-6860	ENST00000046640	ENSG00000040531
hsa-miR-6879-5p	ENST00000046640	ENSG00000040531
hsa-miR-6889-5p	ENST00000046640	ENSG00000040531
hsa-miR-6891-5p	ENST00000046640	ENSG00000040531
hsa-miR-92a-1-5p	ENST00000046640	ENSG00000040531
hsa-miR-940	ENST00000046640	ENSG00000040531
novel_296	ENST00000046640	ENSG00000040531
hsa-miR-149-3p	ENST00000046794	ENSG00000043462
hsa-miR-3187-3p	ENST00000046794	ENSG00000043462
hsa-miR-1226-5p	ENST00000053468	ENSG00000048544
hsa-miR-1303	ENST00000053468	ENSG00000048544
hsa-miR-139-5p	ENST00000053468	ENSG00000048544
hsa-miR-619-5p	ENST00000053468	ENSG00000048544
hsa-miR-125b-2-3p	ENST00000053469	ENSG00000048545
hsa-miR-194-3p	ENST00000053469	ENSG00000048545
hsa-miR-3184-5p	ENST00000053469	ENSG00000048545
hsa-miR-3192-5p	ENST00000053469	ENSG00000048545
hsa-miR-320a-3p	ENST00000053469	ENSG00000048545
hsa-miR-320b	ENST00000053469	ENSG00000048545
hsa-miR-320c	ENST00000053469	ENSG00000048545
hsa-miR-320d	ENST00000053469	ENSG00000048545
hsa-miR-361-3p	ENST00000053469	ENSG00000048545
hsa-miR-378a-3p	ENST00000053469	ENSG00000048545
hsa-miR-378c	ENST00000053469	ENSG00000048545
hsa-miR-378i	ENST00000053469	ENSG00000048545
hsa-miR-4640-5p	ENST00000053469	ENSG00000048545
hsa-miR-4726-5p	ENST00000053469	ENSG00000048545
hsa-miR-493-5p	ENST00000053469	ENSG00000048545
hsa-miR-6511a-3p	ENST00000053469	ENSG00000048545
hsa-miR-6735-5p	ENST00000053469	ENSG00000048545
hsa-miR-6837-3p	ENST00000053469	ENSG00000048545
hsa-miR-6879-5p	ENST00000053469	ENSG00000048545
hsa-miR-760	ENST00000053469	ENSG00000048545
hsa-miR-1237-3p	ENST00000053867	ENSG00000030582
hsa-miR-135a-3p	ENST00000053867	ENSG00000030582
hsa-miR-146b-3p	ENST00000053867	ENSG00000030582
hsa-miR-149-3p	ENST00000053867	ENSG00000030582
hsa-miR-3127-3p	ENST00000053867	ENSG00000030582
hsa-miR-3158-5p	ENST00000053867	ENSG00000030582
hsa-miR-3162-5p	ENST00000053867	ENSG00000030582
hsa-miR-3177-5p	ENST00000053867	ENSG00000030582
hsa-miR-3939	ENST00000053867	ENSG00000030582
hsa-miR-4640-3p	ENST00000053867	ENSG00000030582
hsa-miR-4721	ENST00000053867	ENSG00000030582
hsa-miR-4723-5p	ENST00000053867	ENSG00000030582
hsa-miR-4745-5p	ENST00000053867	ENSG00000030582
hsa-miR-615-5p	ENST00000053867	ENSG00000030582
hsa-miR-6829-5p	ENST00000053867	ENSG00000030582
hsa-miR-6889-5p	ENST00000053867	ENSG00000030582
hsa-miR-8485	ENST00000053867	ENSG00000030582
novel_169	ENST00000053867	ENSG00000030582
hsa-miR-2277-3p	ENST00000054650	ENSG00000041988
hsa-miR-324-3p	ENST00000054650	ENSG00000041988
hsa-miR-3929	ENST00000054650	ENSG00000041988
hsa-miR-4433a-3p	ENST00000054650	ENSG00000041988
hsa-miR-4690-5p	ENST00000054650	ENSG00000041988
hsa-miR-4713-5p	ENST00000054650	ENSG00000041988
hsa-miR-532-3p	ENST00000054650	ENSG00000041988
hsa-miR-6889-5p	ENST00000054650	ENSG00000041988
hsa-miR-4640-5p	ENST00000054666	ENSG00000049245
hsa-miR-4726-5p	ENST00000054666	ENSG00000049245
hsa-miR-550a-3p	ENST00000054666	ENSG00000049245
hsa-miR-6793-5p	ENST00000054666	ENSG00000049245
hsa-miR-6860	ENST00000054666	ENSG00000049245
hsa-miR-1343-3p	ENST00000055077	ENSG00000049541
hsa-miR-3184-3p	ENST00000055077	ENSG00000049541
hsa-miR-486-5p	ENST00000055077	ENSG00000049541
hsa-miR-619-5p	ENST00000055077	ENSG00000049541
hsa-miR-744-5p	ENST00000055077	ENSG00000049541
hsa-miR-766-3p	ENST00000055077	ENSG00000049541
novel_296	ENST00000055077	ENSG00000049541
hsa-miR-1260b	ENST00000055335	ENSG00000049769
hsa-miR-1910-3p	ENST00000055335	ENSG00000049769
hsa-miR-3191-5p	ENST00000055335	ENSG00000049769
hsa-miR-324-3p	ENST00000055335	ENSG00000049769
hsa-miR-330-5p	ENST00000055335	ENSG00000049769
hsa-miR-4676-3p	ENST00000055335	ENSG00000049769
hsa-miR-484	ENST00000055335	ENSG00000049769
hsa-miR-642b-5p	ENST00000055335	ENSG00000049769
hsa-miR-6511a-5p	ENST00000055335	ENSG00000049769
hsa-miR-8485	ENST00000055682	ENSG00000050030
hsa-miR-129-2-3p	ENST00000056217	ENSG00000050327
hsa-miR-330-3p	ENST00000056217	ENSG00000050327
hsa-miR-4640-5p	ENST00000056217	ENSG00000050327
hsa-miR-4726-5p	ENST00000056217	ENSG00000050327
hsa-miR-6877-5p	ENST00000056217	ENSG00000050327
hsa-miR-6891-5p	ENST00000056217	ENSG00000050327
hsa-miR-361-3p	ENST00000056233	ENSG00000050344
hsa-miR-4755-5p	ENST00000056233	ENSG00000050344
hsa-miR-619-5p	ENST00000057513	ENSG00000050730
hsa-miR-6840-3p	ENST00000057513	ENSG00000050730
hsa-miR-8485	ENST00000057513	ENSG00000050730
hsa-miR-877-3p	ENST00000057513	ENSG00000050730
novel_297	ENST00000057513	ENSG00000050730
hsa-miR-1285-3p	ENST00000062104	ENSG00000053438
hsa-miR-185-3p	ENST00000062104	ENSG00000053438
hsa-miR-193b-3p	ENST00000062104	ENSG00000053438
hsa-miR-3064-5p	ENST00000062104	ENSG00000053438
hsa-miR-3130-3p	ENST00000062104	ENSG00000053438
hsa-miR-3184-5p	ENST00000062104	ENSG00000053438
hsa-miR-328-3p	ENST00000062104	ENSG00000053438
hsa-miR-339-5p	ENST00000062104	ENSG00000053438
hsa-miR-370-3p	ENST00000062104	ENSG00000053438
hsa-miR-4446-3p	ENST00000062104	ENSG00000053438
hsa-miR-4466	ENST00000062104	ENSG00000053438
hsa-miR-4508	ENST00000062104	ENSG00000053438
hsa-miR-4688	ENST00000062104	ENSG00000053438
hsa-miR-612	ENST00000062104	ENSG00000053438
hsa-miR-6743-5p	ENST00000062104	ENSG00000053438
hsa-miR-675-5p	ENST00000062104	ENSG00000053438
hsa-miR-6842-3p	ENST00000062104	ENSG00000053438
hsa-miR-6860	ENST00000062104	ENSG00000053438
hsa-miR-708-5p	ENST00000062104	ENSG00000053438
hsa-miR-874-3p	ENST00000062104	ENSG00000053438
hsa-miR-487b-5p	ENST00000064571	ENSG00000054803
hsa-miR-1285-3p	ENST00000064724	ENSG00000013297
hsa-miR-1296-5p	ENST00000064724	ENSG00000013297
hsa-miR-328-3p	ENST00000064724	ENSG00000013297
hsa-miR-4688	ENST00000064724	ENSG00000013297
hsa-miR-483-3p	ENST00000064724	ENSG00000013297
hsa-miR-612	ENST00000064724	ENSG00000013297
hsa-miR-6724-5p	ENST00000064724	ENSG00000013297
hsa-miR-6743-5p	ENST00000064724	ENSG00000013297
hsa-miR-6889-5p	ENST00000064724	ENSG00000013297
hsa-miR-766-3p	ENST00000064724	ENSG00000013297
hsa-miR-767-5p	ENST00000064724	ENSG00000013297
hsa-miR-320a-5p	ENST00000064778	ENSG00000054965
hsa-miR-324-3p	ENST00000064778	ENSG00000054965
hsa-miR-326	ENST00000064778	ENSG00000054965
hsa-miR-3679-5p	ENST00000064778	ENSG00000054965
hsa-miR-4640-5p	ENST00000064778	ENSG00000054965
hsa-miR-5010-3p	ENST00000064778	ENSG00000054965
hsa-miR-612	ENST00000064778	ENSG00000054965
hsa-miR-6732-3p	ENST00000064778	ENSG00000054965
hsa-miR-6798-3p	ENST00000064778	ENSG00000054965
hsa-miR-877-3p	ENST00000064778	ENSG00000054965
hsa-miR-1296-5p	ENST00000064780	ENSG00000054967
hsa-miR-1343-3p	ENST00000064780	ENSG00000054967
hsa-miR-140-3p	ENST00000064780	ENSG00000054967
hsa-miR-149-3p	ENST00000064780	ENSG00000054967
hsa-miR-1910-5p	ENST00000064780	ENSG00000054967
hsa-miR-204-5p	ENST00000064780	ENSG00000054967
hsa-miR-3064-5p	ENST00000064780	ENSG00000054967
hsa-miR-3127-3p	ENST00000064780	ENSG00000054967
hsa-miR-3173-5p	ENST00000064780	ENSG00000054967
hsa-miR-3177-3p	ENST00000064780	ENSG00000054967
hsa-miR-3180	ENST00000064780	ENSG00000054967
hsa-miR-3180-3p	ENST00000064780	ENSG00000054967
hsa-miR-3187-5p	ENST00000064780	ENSG00000054967
hsa-miR-326	ENST00000064780	ENSG00000054967
hsa-miR-330-5p	ENST00000064780	ENSG00000054967
hsa-miR-370-3p	ENST00000064780	ENSG00000054967
hsa-miR-3918	ENST00000064780	ENSG00000054967
hsa-miR-449c-5p	ENST00000064780	ENSG00000054967
hsa-miR-4508	ENST00000064780	ENSG00000054967
hsa-miR-4640-5p	ENST00000064780	ENSG00000054967
hsa-miR-4688	ENST00000064780	ENSG00000054967
hsa-miR-4755-5p	ENST00000064780	ENSG00000054967
hsa-miR-4793-3p	ENST00000064780	ENSG00000054967
hsa-miR-5010-3p	ENST00000064780	ENSG00000054967
hsa-miR-612	ENST00000064780	ENSG00000054967
hsa-miR-629-3p	ENST00000064780	ENSG00000054967
hsa-miR-663a	ENST00000064780	ENSG00000054967
hsa-miR-671-5p	ENST00000064780	ENSG00000054967
hsa-miR-6724-5p	ENST00000064780	ENSG00000054967
hsa-miR-6735-5p	ENST00000064780	ENSG00000054967
hsa-miR-6743-5p	ENST00000064780	ENSG00000054967
hsa-miR-6789-5p	ENST00000064780	ENSG00000054967
hsa-miR-6813-5p	ENST00000064780	ENSG00000054967
hsa-miR-6840-3p	ENST00000064780	ENSG00000054967
hsa-miR-6860	ENST00000064780	ENSG00000054967
hsa-miR-6879-5p	ENST00000064780	ENSG00000054967
hsa-miR-744-5p	ENST00000064780	ENSG00000054967
hsa-miR-766-3p	ENST00000064780	ENSG00000054967
novel_169	ENST00000064780	ENSG00000054967
hsa-miR-548g-5p	ENST00000066544	ENSG00000004897
hsa-miR-548t-3p	ENST00000066544	ENSG00000004897
hsa-miR-3620-5p	ENST00000070846	ENSG00000057294
hsa-miR-204-3p	ENST00000072644	ENSG00000058799
hsa-miR-361-3p	ENST00000072644	ENSG00000058799
hsa-miR-6736-5p	ENST00000072644	ENSG00000058799
hsa-miR-9851-3p	ENST00000072644	ENSG00000058799
hsa-miR-3125	ENST00000072869	ENSG00000133597
hsa-miR-324-3p	ENST00000072869	ENSG00000133597
hsa-miR-671-5p	ENST00000072869	ENSG00000133597
hsa-miR-766-3p	ENST00000072869	ENSG00000133597
hsa-miR-1910-5p	ENST00000074304	ENSG00000040933
hsa-miR-4688	ENST00000074304	ENSG00000040933
hsa-miR-6743-5p	ENST00000074304	ENSG00000040933
hsa-miR-6747-3p	ENST00000074304	ENSG00000040933
hsa-miR-146b-3p	ENST00000075120	ENSG00000059804
hsa-miR-619-5p	ENST00000075120	ENSG00000059804
hsa-miR-6789-3p	ENST00000075120	ENSG00000059804
novel_257	ENST00000075120	ENSG00000059804
hsa-miR-1226-5p	ENST00000075430	ENSG00000060069
hsa-miR-1273h-5p	ENST00000075430	ENSG00000060069
hsa-miR-18a-3p	ENST00000075430	ENSG00000060069
hsa-miR-1908-5p	ENST00000075430	ENSG00000060069
hsa-miR-194-3p	ENST00000075430	ENSG00000060069
hsa-miR-2277-3p	ENST00000075430	ENSG00000060069
hsa-miR-23a-5p	ENST00000075430	ENSG00000060069
hsa-miR-23b-5p	ENST00000075430	ENSG00000060069
hsa-miR-3187-3p	ENST00000075430	ENSG00000060069
hsa-miR-370-3p	ENST00000075430	ENSG00000060069
hsa-miR-378g	ENST00000075430	ENSG00000060069
hsa-miR-3934-5p	ENST00000075430	ENSG00000060069
hsa-miR-431-3p	ENST00000075430	ENSG00000060069
hsa-miR-4446-3p	ENST00000075430	ENSG00000060069
hsa-miR-4467	ENST00000075430	ENSG00000060069
hsa-miR-4690-3p	ENST00000075430	ENSG00000060069
hsa-miR-4690-5p	ENST00000075430	ENSG00000060069
hsa-miR-4717-5p	ENST00000075430	ENSG00000060069
hsa-miR-4721	ENST00000075430	ENSG00000060069
hsa-miR-663a	ENST00000075430	ENSG00000060069
hsa-miR-6840-3p	ENST00000075430	ENSG00000060069
hsa-miR-766-3p	ENST00000075430	ENSG00000060069
hsa-miR-93-3p	ENST00000075430	ENSG00000060069
hsa-miR-96-5p	ENST00000075430	ENSG00000060069
novel_275	ENST00000075430	ENSG00000060069
hsa-miR-3177-5p	ENST00000075503	ENSG00000060140
hsa-miR-6855-3p	ENST00000075503	ENSG00000060140
hsa-miR-8485	ENST00000075503	ENSG00000060140
hsa-miR-10396a-3p	ENST00000078429	ENSG00000088256
hsa-miR-10396b-3p	ENST00000078429	ENSG00000088256
hsa-miR-1204	ENST00000078429	ENSG00000088256
hsa-miR-1306-3p	ENST00000078429	ENSG00000088256
hsa-miR-1306-5p	ENST00000078429	ENSG00000088256
hsa-miR-1343-3p	ENST00000078429	ENSG00000088256
hsa-miR-194-3p	ENST00000078429	ENSG00000088256
hsa-miR-210-5p	ENST00000078429	ENSG00000088256
hsa-miR-3127-5p	ENST00000078429	ENSG00000088256
hsa-miR-3155b	ENST00000078429	ENSG00000088256
hsa-miR-3173-5p	ENST00000078429	ENSG00000088256
hsa-miR-3180-3p	ENST00000078429	ENSG00000088256
hsa-miR-324-3p	ENST00000078429	ENSG00000088256
hsa-miR-326	ENST00000078429	ENSG00000088256
hsa-miR-331-3p	ENST00000078429	ENSG00000088256
hsa-miR-33b-3p	ENST00000078429	ENSG00000088256
hsa-miR-3940-3p	ENST00000078429	ENSG00000088256
hsa-miR-4449	ENST00000078429	ENSG00000088256
hsa-miR-4488	ENST00000078429	ENSG00000088256
hsa-miR-4690-3p	ENST00000078429	ENSG00000088256
hsa-miR-4713-5p	ENST00000078429	ENSG00000088256
hsa-miR-4723-5p	ENST00000078429	ENSG00000088256
hsa-miR-491-5p	ENST00000078429	ENSG00000088256
hsa-miR-663a	ENST00000078429	ENSG00000088256
hsa-miR-6721-5p	ENST00000078429	ENSG00000088256
hsa-miR-6741-5p	ENST00000078429	ENSG00000088256
hsa-miR-6751-5p	ENST00000078429	ENSG00000088256
hsa-miR-6848-5p	ENST00000078429	ENSG00000088256
hsa-miR-6879-5p	ENST00000078429	ENSG00000088256
hsa-miR-6889-5p	ENST00000078429	ENSG00000088256
hsa-miR-760	ENST00000078429	ENSG00000088256
hsa-miR-766-3p	ENST00000078429	ENSG00000088256
hsa-miR-7974	ENST00000078429	ENSG00000088256
hsa-miR-874-3p	ENST00000078429	ENSG00000088256
hsa-miR-877-3p	ENST00000078429	ENSG00000088256
hsa-miR-940	ENST00000078429	ENSG00000088256
novel_257	ENST00000078429	ENSG00000088256
hsa-miR-149-3p	ENST00000078445	ENSG00000060566
hsa-miR-149-5p	ENST00000078445	ENSG00000060566
hsa-miR-324-5p	ENST00000078445	ENSG00000060566
hsa-miR-4508	ENST00000078445	ENSG00000060566
hsa-miR-4640-5p	ENST00000078445	ENSG00000060566
hsa-miR-4687-3p	ENST00000078445	ENSG00000060566
hsa-miR-4726-5p	ENST00000078445	ENSG00000060566
hsa-miR-484	ENST00000078445	ENSG00000060566
hsa-miR-612	ENST00000078445	ENSG00000060566
hsa-miR-615-5p	ENST00000078445	ENSG00000060566
hsa-miR-663a	ENST00000078445	ENSG00000060566
hsa-miR-6753-3p	ENST00000078445	ENSG00000060566
hsa-miR-6821-5p	ENST00000078445	ENSG00000060566
hsa-miR-6860	ENST00000078445	ENSG00000060566
hsa-miR-6873-3p	ENST00000078445	ENSG00000060566
hsa-miR-6889-5p	ENST00000078445	ENSG00000060566
hsa-miR-744-5p	ENST00000078445	ENSG00000060566
hsa-miR-760	ENST00000078445	ENSG00000060566
hsa-miR-7974	ENST00000078445	ENSG00000060566
novel_220	ENST00000078445	ENSG00000060566
hsa-miR-3911	ENST00000078527	ENSG00000060642
hsa-miR-6879-5p	ENST00000078527	ENSG00000060642
hsa-miR-1271-5p	ENST00000080059	ENSG00000061273
hsa-miR-1910-5p	ENST00000080059	ENSG00000061273
hsa-miR-2278	ENST00000080059	ENSG00000061273
hsa-miR-3909	ENST00000080059	ENSG00000061273
hsa-miR-4640-5p	ENST00000080059	ENSG00000061273
hsa-miR-4687-3p	ENST00000080059	ENSG00000061273
hsa-miR-4690-5p	ENST00000080059	ENSG00000061273
hsa-miR-4713-5p	ENST00000080059	ENSG00000061273
hsa-miR-4721	ENST00000080059	ENSG00000061273
hsa-miR-4723-5p	ENST00000080059	ENSG00000061273
hsa-miR-4726-5p	ENST00000080059	ENSG00000061273
hsa-miR-505-5p	ENST00000080059	ENSG00000061273
hsa-miR-574-3p	ENST00000080059	ENSG00000061273
hsa-miR-615-5p	ENST00000080059	ENSG00000061273
hsa-miR-6848-5p	ENST00000080059	ENSG00000061273
hsa-miR-7974	ENST00000080059	ENSG00000061273
hsa-miR-8485	ENST00000080059	ENSG00000061273
hsa-miR-940	ENST00000080059	ENSG00000061273
hsa-miR-221-3p	ENST00000081029	ENSG00000061794
hsa-miR-1285-3p	ENST00000083182	ENSG00000062725
hsa-miR-612	ENST00000083182	ENSG00000062725
hsa-miR-6860	ENST00000083182	ENSG00000062725
hsa-miR-10401-3p	ENST00000084798	ENSG00000063180
hsa-miR-3188	ENST00000084798	ENSG00000063180
hsa-miR-1260b	ENST00000085068	ENSG00000063241
hsa-miR-128-1-5p	ENST00000085068	ENSG00000063241
hsa-miR-1292-5p	ENST00000085068	ENSG00000063241
hsa-miR-24-3p	ENST00000085068	ENSG00000063241
hsa-miR-296-3p	ENST00000085068	ENSG00000063241
hsa-miR-3127-3p	ENST00000085068	ENSG00000063241
hsa-miR-3130-5p	ENST00000085068	ENSG00000063241
hsa-miR-3180	ENST00000085068	ENSG00000063241
hsa-miR-3180-3p	ENST00000085068	ENSG00000063241
hsa-miR-323a-5p	ENST00000085068	ENSG00000063241
hsa-miR-4433a-3p	ENST00000085068	ENSG00000063241
hsa-miR-4433b-5p	ENST00000085068	ENSG00000063241
hsa-miR-4488	ENST00000085068	ENSG00000063241
hsa-miR-483-3p	ENST00000085068	ENSG00000063241
hsa-miR-500b-3p	ENST00000085068	ENSG00000063241
hsa-miR-615-3p	ENST00000085068	ENSG00000063241
hsa-miR-769-3p	ENST00000085068	ENSG00000063241
hsa-miR-940	ENST00000085068	ENSG00000063241
hsa-miR-10526-3p	ENST00000085079	ENSG00000063245
hsa-miR-1292-5p	ENST00000085079	ENSG00000063245
hsa-miR-145-5p	ENST00000085079	ENSG00000063245
hsa-miR-149-3p	ENST00000085079	ENSG00000063245
hsa-miR-3127-3p	ENST00000085079	ENSG00000063245
hsa-miR-4713-5p	ENST00000085079	ENSG00000063245
hsa-miR-4725-3p	ENST00000085079	ENSG00000063245
hsa-miR-4745-5p	ENST00000085079	ENSG00000063245
hsa-miR-4758-5p	ENST00000085079	ENSG00000063245
hsa-miR-486-3p	ENST00000085079	ENSG00000063245
hsa-miR-491-5p	ENST00000085079	ENSG00000063245
hsa-miR-615-5p	ENST00000085079	ENSG00000063245
hsa-miR-6501-5p	ENST00000085079	ENSG00000063245
hsa-miR-6724-5p	ENST00000085079	ENSG00000063245
hsa-miR-6751-5p	ENST00000085079	ENSG00000063245
hsa-miR-6773-5p	ENST00000085079	ENSG00000063245
hsa-miR-6840-3p	ENST00000085079	ENSG00000063245
hsa-miR-6889-5p	ENST00000085079	ENSG00000063245
hsa-miR-7113-5p	ENST00000085079	ENSG00000063245
novel_169	ENST00000085079	ENSG00000063245
hsa-miR-149-5p	ENST00000085219	ENSG00000012124
hsa-miR-2110	ENST00000085219	ENSG00000012124
hsa-miR-3190-3p	ENST00000085219	ENSG00000012124
hsa-miR-33b-3p	ENST00000085219	ENSG00000012124
hsa-miR-365a-5p	ENST00000085219	ENSG00000012124
hsa-miR-365b-5p	ENST00000085219	ENSG00000012124
hsa-miR-378g	ENST00000085219	ENSG00000012124
hsa-miR-4433a-3p	ENST00000085219	ENSG00000012124
hsa-miR-4640-5p	ENST00000085219	ENSG00000012124
hsa-miR-4690-3p	ENST00000085219	ENSG00000012124
hsa-miR-4726-5p	ENST00000085219	ENSG00000012124
hsa-miR-4758-5p	ENST00000085219	ENSG00000012124
hsa-miR-574-5p	ENST00000085219	ENSG00000012124
hsa-miR-612	ENST00000085219	ENSG00000012124
hsa-miR-671-5p	ENST00000085219	ENSG00000012124
hsa-miR-6724-5p	ENST00000085219	ENSG00000012124
hsa-miR-6735-5p	ENST00000085219	ENSG00000012124
hsa-miR-6743-5p	ENST00000085219	ENSG00000012124
hsa-miR-6745	ENST00000085219	ENSG00000012124
hsa-miR-6751-5p	ENST00000085219	ENSG00000012124
hsa-miR-6860	ENST00000085219	ENSG00000012124
hsa-miR-6879-5p	ENST00000085219	ENSG00000012124
hsa-miR-760	ENST00000085219	ENSG00000012124
novel_257	ENST00000085219	ENSG00000012124
hsa-miR-139-3p	ENST00000086933	ENSG00000063515
hsa-miR-181d-3p	ENST00000086933	ENSG00000063515
hsa-miR-185-5p	ENST00000086933	ENSG00000063515
hsa-miR-3162-5p	ENST00000086933	ENSG00000063515
hsa-miR-324-3p	ENST00000086933	ENSG00000063515
hsa-miR-3615	ENST00000086933	ENSG00000063515
hsa-miR-4433b-5p	ENST00000086933	ENSG00000063515
hsa-miR-4466	ENST00000086933	ENSG00000063515
hsa-miR-4688	ENST00000086933	ENSG00000063515
hsa-miR-4713-5p	ENST00000086933	ENSG00000063515
hsa-miR-486-3p	ENST00000086933	ENSG00000063515
hsa-miR-532-3p	ENST00000086933	ENSG00000063515
hsa-miR-615-3p	ENST00000086933	ENSG00000063515
hsa-miR-6743-5p	ENST00000086933	ENSG00000063515
hsa-miR-6745	ENST00000086933	ENSG00000063515
hsa-miR-675-5p	ENST00000086933	ENSG00000063515
hsa-miR-7974	ENST00000086933	ENSG00000063515
novel_296	ENST00000086933	ENSG00000063515
hsa-miR-124-3p	ENST00000155674	ENSG00000069998
hsa-miR-1306-5p	ENST00000155674	ENSG00000069998
hsa-miR-3155b	ENST00000155674	ENSG00000069998
hsa-miR-4640-3p	ENST00000155674	ENSG00000069998
hsa-miR-484	ENST00000155674	ENSG00000069998
hsa-miR-6724-5p	ENST00000155674	ENSG00000069998
hsa-miR-6750-5p	ENST00000155674	ENSG00000069998
hsa-miR-6773-5p	ENST00000155674	ENSG00000069998
hsa-miR-10394-5p	ENST00000155840	ENSG00000053918
hsa-miR-1237-3p	ENST00000155840	ENSG00000053918
hsa-miR-1343-3p	ENST00000155840	ENSG00000053918
hsa-miR-146b-3p	ENST00000155840	ENSG00000053918
hsa-miR-194-3p	ENST00000155840	ENSG00000053918
hsa-miR-2278	ENST00000155840	ENSG00000053918
hsa-miR-3120-5p	ENST00000155840	ENSG00000053918
hsa-miR-3127-3p	ENST00000155840	ENSG00000053918
hsa-miR-3173-5p	ENST00000155840	ENSG00000053918
hsa-miR-3180-3p	ENST00000155840	ENSG00000053918
hsa-miR-3187-3p	ENST00000155840	ENSG00000053918
hsa-miR-3187-5p	ENST00000155840	ENSG00000053918
hsa-miR-326	ENST00000155840	ENSG00000053918
hsa-miR-330-5p	ENST00000155840	ENSG00000053918
hsa-miR-331-3p	ENST00000155840	ENSG00000053918
hsa-miR-339-5p	ENST00000155840	ENSG00000053918
hsa-miR-3620-5p	ENST00000155840	ENSG00000053918
hsa-miR-370-3p	ENST00000155840	ENSG00000053918
hsa-miR-4640-5p	ENST00000155840	ENSG00000053918
hsa-miR-4745-5p	ENST00000155840	ENSG00000053918
hsa-miR-4793-3p	ENST00000155840	ENSG00000053918
hsa-miR-503-3p	ENST00000155840	ENSG00000053918
hsa-miR-5088-5p	ENST00000155840	ENSG00000053918
hsa-miR-612	ENST00000155840	ENSG00000053918
hsa-miR-615-5p	ENST00000155840	ENSG00000053918
hsa-miR-671-5p	ENST00000155840	ENSG00000053918
hsa-miR-6840-3p	ENST00000155840	ENSG00000053918
hsa-miR-6842-3p	ENST00000155840	ENSG00000053918
hsa-miR-6848-5p	ENST00000155840	ENSG00000053918
hsa-miR-6860	ENST00000155840	ENSG00000053918
hsa-miR-766-3p	ENST00000155840	ENSG00000053918
hsa-miR-7974	ENST00000155840	ENSG00000053918
hsa-miR-874-3p	ENST00000155840	ENSG00000053918
hsa-miR-940	ENST00000155840	ENSG00000053918
novel_275	ENST00000155840	ENSG00000053918
novel_296	ENST00000155840	ENSG00000053918
hsa-miR-125b-2-3p	ENST00000155858	ENSG00000070985
hsa-miR-185-3p	ENST00000155858	ENSG00000070985
hsa-miR-214-5p	ENST00000155858	ENSG00000070985
hsa-miR-23a-5p	ENST00000155858	ENSG00000070985
hsa-miR-3126-5p	ENST00000155858	ENSG00000070985
hsa-miR-342-5p	ENST00000155858	ENSG00000070985
hsa-miR-4640-5p	ENST00000155858	ENSG00000070985
hsa-miR-4726-5p	ENST00000155858	ENSG00000070985
hsa-miR-550a-3-5p	ENST00000155858	ENSG00000070985
hsa-miR-550a-5p	ENST00000155858	ENSG00000070985
hsa-miR-550b-2-5p	ENST00000155858	ENSG00000070985
hsa-miR-6511b-5p	ENST00000155858	ENSG00000070985
hsa-miR-6721-5p	ENST00000155858	ENSG00000070985
hsa-miR-6735-5p	ENST00000155858	ENSG00000070985
hsa-miR-6736-5p	ENST00000155858	ENSG00000070985
hsa-miR-6741-5p	ENST00000155858	ENSG00000070985
hsa-miR-6751-5p	ENST00000155858	ENSG00000070985
hsa-miR-6753-3p	ENST00000155858	ENSG00000070985
hsa-miR-6766-5p	ENST00000155858	ENSG00000070985
hsa-miR-6848-5p	ENST00000155858	ENSG00000070985
hsa-miR-6852-5p	ENST00000155858	ENSG00000070985
hsa-miR-6879-5p	ENST00000155858	ENSG00000070985
hsa-miR-6889-5p	ENST00000155858	ENSG00000070985
hsa-miR-9851-3p	ENST00000155858	ENSG00000070985
hsa-miR-18a-3p	ENST00000155926	ENSG00000071575
hsa-miR-204-5p	ENST00000155926	ENSG00000071575
hsa-miR-185-3p	ENST00000156084	ENSG00000068308
hsa-miR-18a-3p	ENST00000156084	ENSG00000068308
hsa-miR-3064-5p	ENST00000156084	ENSG00000068308
hsa-miR-3120-5p	ENST00000156084	ENSG00000068308
hsa-miR-3173-5p	ENST00000156084	ENSG00000068308
hsa-miR-326	ENST00000156084	ENSG00000068308
hsa-miR-330-5p	ENST00000156084	ENSG00000068308
hsa-miR-423-5p	ENST00000156084	ENSG00000068308
hsa-miR-4433a-3p	ENST00000156084	ENSG00000068308
hsa-miR-4688	ENST00000156084	ENSG00000068308
hsa-miR-505-3p	ENST00000156084	ENSG00000068308
hsa-miR-532-3p	ENST00000156084	ENSG00000068308
hsa-miR-6743-5p	ENST00000156084	ENSG00000068308
hsa-miR-6751-5p	ENST00000156084	ENSG00000068308
hsa-miR-6753-3p	ENST00000156084	ENSG00000068308
hsa-miR-6766-5p	ENST00000156084	ENSG00000068308
hsa-miR-6891-5p	ENST00000156084	ENSG00000068308
novel_257	ENST00000156084	ENSG00000068308
hsa-miR-1288-3p	ENST00000156109	ENSG00000068394
hsa-miR-188-5p	ENST00000156109	ENSG00000068394
hsa-miR-204-5p	ENST00000156109	ENSG00000068394
hsa-miR-3130-3p	ENST00000156109	ENSG00000068394
hsa-miR-6840-3p	ENST00000156109	ENSG00000068394
hsa-miR-6852-5p	ENST00000156109	ENSG00000068394
hsa-miR-619-5p	ENST00000156471	ENSG00000021776
hsa-miR-1343-3p	ENST00000156476	ENSG00000167759
hsa-miR-3192-5p	ENST00000156476	ENSG00000167759
hsa-miR-3620-5p	ENST00000156476	ENSG00000167759
hsa-miR-449a	ENST00000156476	ENSG00000167759
hsa-miR-449b-5p	ENST00000156476	ENSG00000167759
hsa-miR-4717-3p	ENST00000156476	ENSG00000167759
hsa-miR-6773-5p	ENST00000156476	ENSG00000167759
hsa-miR-214-3p	ENST00000156626	ENSG00000070526
hsa-miR-3176	ENST00000156626	ENSG00000070526
hsa-miR-432-5p	ENST00000156626	ENSG00000070526
hsa-miR-4690-5p	ENST00000156626	ENSG00000070526
hsa-miR-550b-2-5p	ENST00000156626	ENSG00000070526
hsa-miR-6807-5p	ENST00000156626	ENSG00000070526
hsa-miR-1224-5p	ENST00000156825	ENSG00000071655
hsa-miR-1268a	ENST00000156825	ENSG00000071655
hsa-miR-1285-3p	ENST00000156825	ENSG00000071655
hsa-miR-149-3p	ENST00000156825	ENSG00000071655
hsa-miR-185-3p	ENST00000156825	ENSG00000071655
hsa-miR-3155b	ENST00000156825	ENSG00000071655
hsa-miR-3180-3p	ENST00000156825	ENSG00000071655
hsa-miR-3187-5p	ENST00000156825	ENSG00000071655
hsa-miR-328-3p	ENST00000156825	ENSG00000071655
hsa-miR-3620-5p	ENST00000156825	ENSG00000071655
hsa-miR-3940-5p	ENST00000156825	ENSG00000071655
hsa-miR-423-5p	ENST00000156825	ENSG00000071655
hsa-miR-431-3p	ENST00000156825	ENSG00000071655
hsa-miR-4435	ENST00000156825	ENSG00000071655
hsa-miR-4508	ENST00000156825	ENSG00000071655
hsa-miR-4640-5p	ENST00000156825	ENSG00000071655
hsa-miR-4665-5p	ENST00000156825	ENSG00000071655
hsa-miR-4688	ENST00000156825	ENSG00000071655
hsa-miR-4690-3p	ENST00000156825	ENSG00000071655
hsa-miR-4690-5p	ENST00000156825	ENSG00000071655
hsa-miR-4726-5p	ENST00000156825	ENSG00000071655
hsa-miR-612	ENST00000156825	ENSG00000071655
hsa-miR-615-5p	ENST00000156825	ENSG00000071655
hsa-miR-6724-5p	ENST00000156825	ENSG00000071655
hsa-miR-6735-5p	ENST00000156825	ENSG00000071655
hsa-miR-6736-5p	ENST00000156825	ENSG00000071655
hsa-miR-6741-5p	ENST00000156825	ENSG00000071655
hsa-miR-6743-5p	ENST00000156825	ENSG00000071655
hsa-miR-6773-5p	ENST00000156825	ENSG00000071655
hsa-miR-6789-3p	ENST00000156825	ENSG00000071655
hsa-miR-6848-5p	ENST00000156825	ENSG00000071655
hsa-miR-6860	ENST00000156825	ENSG00000071655
hsa-miR-6879-5p	ENST00000156825	ENSG00000071655
hsa-miR-760	ENST00000156825	ENSG00000071655
hsa-miR-874-3p	ENST00000156825	ENSG00000071655
hsa-miR-940	ENST00000156825	ENSG00000071655
novel_257	ENST00000156825	ENSG00000071655
hsa-miR-1285-5p	ENST00000157600	ENSG00000071282
hsa-miR-619-5p	ENST00000157600	ENSG00000071282
hsa-miR-6743-5p	ENST00000157600	ENSG00000071282
hsa-miR-210-5p	ENST00000157812	ENSG00000013275
hsa-miR-342-5p	ENST00000157812	ENSG00000013275
hsa-miR-4758-5p	ENST00000157812	ENSG00000013275
hsa-miR-6515-5p	ENST00000157812	ENSG00000013275
hsa-miR-6751-5p	ENST00000157812	ENSG00000013275
hsa-miR-1226-5p	ENST00000158009	ENSG00000073598
hsa-miR-125a-3p	ENST00000158009	ENSG00000073598
hsa-miR-1287-5p	ENST00000158009	ENSG00000073598
hsa-miR-1343-3p	ENST00000158009	ENSG00000073598
hsa-miR-212-5p	ENST00000158009	ENSG00000073598
hsa-miR-29b-1-5p	ENST00000158009	ENSG00000073598
hsa-miR-3126-5p	ENST00000158009	ENSG00000073598
hsa-miR-3176	ENST00000158009	ENSG00000073598
hsa-miR-342-5p	ENST00000158009	ENSG00000073598
hsa-miR-34a-5p	ENST00000158009	ENSG00000073598
hsa-miR-3675-5p	ENST00000158009	ENSG00000073598
hsa-miR-4690-3p	ENST00000158009	ENSG00000073598
hsa-miR-4779	ENST00000158009	ENSG00000073598
hsa-miR-5194	ENST00000158009	ENSG00000073598
hsa-miR-6800-5p	ENST00000158009	ENSG00000073598
hsa-miR-6886-5p	ENST00000158009	ENSG00000073598
hsa-miR-760	ENST00000158009	ENSG00000073598
novel_237	ENST00000158009	ENSG00000073598
novel_274	ENST00000158009	ENSG00000073598
hsa-miR-10394-5p	ENST00000158166	ENSG00000004660
hsa-miR-106a-5p	ENST00000158166	ENSG00000004660
hsa-miR-106b-5p	ENST00000158166	ENSG00000004660
hsa-miR-1224-5p	ENST00000158166	ENSG00000004660
hsa-miR-1273h-5p	ENST00000158166	ENSG00000004660
hsa-miR-17-5p	ENST00000158166	ENSG00000004660
hsa-miR-185-3p	ENST00000158166	ENSG00000004660
hsa-miR-1909-5p	ENST00000158166	ENSG00000004660
hsa-miR-20a-5p	ENST00000158166	ENSG00000004660
hsa-miR-20b-5p	ENST00000158166	ENSG00000004660
hsa-miR-2278	ENST00000158166	ENSG00000004660
hsa-miR-23a-5p	ENST00000158166	ENSG00000004660
hsa-miR-3120-5p	ENST00000158166	ENSG00000004660
hsa-miR-3155b	ENST00000158166	ENSG00000004660
hsa-miR-3184-5p	ENST00000158166	ENSG00000004660
hsa-miR-3187-5p	ENST00000158166	ENSG00000004660
hsa-miR-324-5p	ENST00000158166	ENSG00000004660
hsa-miR-3918	ENST00000158166	ENSG00000004660
hsa-miR-423-5p	ENST00000158166	ENSG00000004660
hsa-miR-4446-3p	ENST00000158166	ENSG00000004660
hsa-miR-4640-5p	ENST00000158166	ENSG00000004660
hsa-miR-4726-5p	ENST00000158166	ENSG00000004660
hsa-miR-4745-5p	ENST00000158166	ENSG00000004660
hsa-miR-4755-3p	ENST00000158166	ENSG00000004660
hsa-miR-484	ENST00000158166	ENSG00000004660
hsa-miR-612	ENST00000158166	ENSG00000004660
hsa-miR-6511a-3p	ENST00000158166	ENSG00000004660
hsa-miR-6511a-5p	ENST00000158166	ENSG00000004660
hsa-miR-6511b-5p	ENST00000158166	ENSG00000004660
hsa-miR-671-5p	ENST00000158166	ENSG00000004660
hsa-miR-6724-5p	ENST00000158166	ENSG00000004660
hsa-miR-6773-5p	ENST00000158166	ENSG00000004660
hsa-miR-6813-5p	ENST00000158166	ENSG00000004660
hsa-miR-6829-5p	ENST00000158166	ENSG00000004660
hsa-miR-6860	ENST00000158166	ENSG00000004660
hsa-miR-760	ENST00000158166	ENSG00000004660
hsa-miR-769-5p	ENST00000158166	ENSG00000004660
hsa-miR-93-5p	ENST00000158166	ENSG00000004660
hsa-miR-1908-5p	ENST00000158762	ENSG00000072818
hsa-miR-3188	ENST00000158762	ENSG00000072818
hsa-miR-4725-3p	ENST00000158762	ENSG00000072818
hsa-miR-663a	ENST00000158762	ENSG00000072818
hsa-miR-940	ENST00000158762	ENSG00000072818
novel_257	ENST00000158762	ENSG00000072818
hsa-miR-1285-3p	ENST00000158771	ENSG00000072849
hsa-miR-339-5p	ENST00000158771	ENSG00000072849
hsa-miR-3934-3p	ENST00000158771	ENSG00000072849
hsa-miR-3192-5p	ENST00000159060	ENSG00000074771
hsa-miR-378a-3p	ENST00000159060	ENSG00000074771
hsa-miR-378c	ENST00000159060	ENSG00000074771
hsa-miR-378d	ENST00000159060	ENSG00000074771
hsa-miR-185-3p	ENST00000159087	ENSG00000074855
hsa-miR-6793-5p	ENST00000159087	ENSG00000074855
hsa-miR-6848-5p	ENST00000159087	ENSG00000074855
hsa-miR-1237-3p	ENST00000159111	ENSG00000127663
hsa-miR-1260b	ENST00000159111	ENSG00000127663
hsa-miR-1301-3p	ENST00000159111	ENSG00000127663
hsa-miR-2110	ENST00000159111	ENSG00000127663
hsa-miR-214-3p	ENST00000159111	ENSG00000127663
hsa-miR-296-3p	ENST00000159111	ENSG00000127663
hsa-miR-3180-3p	ENST00000159111	ENSG00000127663
hsa-miR-328-3p	ENST00000159111	ENSG00000127663
hsa-miR-331-3p	ENST00000159111	ENSG00000127663
hsa-miR-3620-5p	ENST00000159111	ENSG00000127663
hsa-miR-3934-3p	ENST00000159111	ENSG00000127663
hsa-miR-431-5p	ENST00000159111	ENSG00000127663
hsa-miR-4690-5p	ENST00000159111	ENSG00000127663
hsa-miR-4725-3p	ENST00000159111	ENSG00000127663
hsa-miR-4745-5p	ENST00000159111	ENSG00000127663
hsa-miR-4758-5p	ENST00000159111	ENSG00000127663
hsa-miR-532-3p	ENST00000159111	ENSG00000127663
hsa-miR-615-3p	ENST00000159111	ENSG00000127663
hsa-miR-671-5p	ENST00000159111	ENSG00000127663
hsa-miR-6735-5p	ENST00000159111	ENSG00000127663
hsa-miR-6743-5p	ENST00000159111	ENSG00000127663
hsa-miR-6747-3p	ENST00000159111	ENSG00000127663
hsa-miR-6753-3p	ENST00000159111	ENSG00000127663
hsa-miR-6829-5p	ENST00000159111	ENSG00000127663
hsa-miR-6840-3p	ENST00000159111	ENSG00000127663
hsa-miR-6840-5p	ENST00000159111	ENSG00000127663
hsa-miR-6873-3p	ENST00000159111	ENSG00000127663
hsa-miR-6879-5p	ENST00000159111	ENSG00000127663
hsa-miR-7704	ENST00000159111	ENSG00000127663
hsa-miR-940	ENST00000159111	ENSG00000127663
hsa-miR-9901	ENST00000159111	ENSG00000127663
novel_296	ENST00000159111	ENSG00000127663
hsa-miR-1268a	ENST00000159647	ENSG00000073150
hsa-miR-138-5p	ENST00000159647	ENSG00000073150
hsa-miR-149-5p	ENST00000159647	ENSG00000073150
hsa-miR-23a-5p	ENST00000159647	ENSG00000073150
hsa-miR-23b-5p	ENST00000159647	ENSG00000073150
hsa-miR-3127-3p	ENST00000159647	ENSG00000073150
hsa-miR-326	ENST00000159647	ENSG00000073150
hsa-miR-33b-3p	ENST00000159647	ENSG00000073150
hsa-miR-3615	ENST00000159647	ENSG00000073150
hsa-miR-3620-5p	ENST00000159647	ENSG00000073150
hsa-miR-3648	ENST00000159647	ENSG00000073150
hsa-miR-3682-3p	ENST00000159647	ENSG00000073150
hsa-miR-4286	ENST00000159647	ENSG00000073150
hsa-miR-4435	ENST00000159647	ENSG00000073150
hsa-miR-4446-3p	ENST00000159647	ENSG00000073150
hsa-miR-4488	ENST00000159647	ENSG00000073150
hsa-miR-4508	ENST00000159647	ENSG00000073150
hsa-miR-4640-5p	ENST00000159647	ENSG00000073150
hsa-miR-4717-5p	ENST00000159647	ENSG00000073150
hsa-miR-574-3p	ENST00000159647	ENSG00000073150
hsa-miR-612	ENST00000159647	ENSG00000073150
hsa-miR-6511a-5p	ENST00000159647	ENSG00000073150
hsa-miR-663a	ENST00000159647	ENSG00000073150
hsa-miR-671-5p	ENST00000159647	ENSG00000073150
hsa-miR-6724-5p	ENST00000159647	ENSG00000073150
hsa-miR-6813-5p	ENST00000159647	ENSG00000073150
hsa-miR-6860	ENST00000159647	ENSG00000073150
hsa-miR-760	ENST00000159647	ENSG00000073150
hsa-miR-9851-3p	ENST00000159647	ENSG00000073150
novel_275	ENST00000159647	ENSG00000073150
hsa-miR-1226-5p	ENST00000160262	ENSG00000076662
hsa-miR-3162-5p	ENST00000160262	ENSG00000076662
hsa-miR-4466	ENST00000160262	ENSG00000076662
hsa-miR-675-5p	ENST00000160262	ENSG00000076662
hsa-miR-6850-5p	ENST00000160262	ENSG00000076662
hsa-miR-1277-5p	ENST00000160373	ENSG00000077063
hsa-miR-1224-5p	ENST00000160382	ENSG00000077080
hsa-miR-3173-3p	ENST00000160382	ENSG00000077080
hsa-miR-365a-5p	ENST00000160382	ENSG00000077080
hsa-miR-365b-5p	ENST00000160382	ENSG00000077080
hsa-miR-491-5p	ENST00000160382	ENSG00000077080
hsa-miR-6751-5p	ENST00000160382	ENSG00000077080
hsa-miR-6891-5p	ENST00000160382	ENSG00000077080
hsa-miR-10526-3p	ENST00000160740	ENSG00000079432
hsa-miR-146b-3p	ENST00000160740	ENSG00000079432
hsa-miR-149-3p	ENST00000160740	ENSG00000079432
hsa-miR-210-5p	ENST00000160740	ENSG00000079432
hsa-miR-3130-3p	ENST00000160740	ENSG00000079432
hsa-miR-326	ENST00000160740	ENSG00000079432
hsa-miR-361-3p	ENST00000160740	ENSG00000079432
hsa-miR-4690-5p	ENST00000160740	ENSG00000079432
hsa-miR-503-3p	ENST00000160740	ENSG00000079432
hsa-miR-550a-3-5p	ENST00000160740	ENSG00000079432
hsa-miR-550a-5p	ENST00000160740	ENSG00000079432
hsa-miR-615-5p	ENST00000160740	ENSG00000079432
hsa-miR-6721-5p	ENST00000160740	ENSG00000079432
hsa-miR-6735-5p	ENST00000160740	ENSG00000079432
hsa-miR-6813-5p	ENST00000160740	ENSG00000079432
hsa-miR-6879-5p	ENST00000160740	ENSG00000079432
hsa-miR-766-3p	ENST00000160740	ENSG00000079432
hsa-miR-873-3p	ENST00000160740	ENSG00000079432
hsa-miR-92a-3p	ENST00000160740	ENSG00000079432
novel_169	ENST00000160740	ENSG00000079432
hsa-miR-25-5p	ENST00000160827	ENSG00000079616
hsa-miR-548p	ENST00000160827	ENSG00000079616
hsa-let-7b-5p	ENST00000161006	ENSG00000005001
hsa-miR-128-1-5p	ENST00000161006	ENSG00000005001
hsa-miR-149-3p	ENST00000161006	ENSG00000005001
hsa-miR-1908-5p	ENST00000161006	ENSG00000005001
hsa-miR-3180	ENST00000161006	ENSG00000005001
hsa-miR-3180-3p	ENST00000161006	ENSG00000005001
hsa-miR-432-5p	ENST00000161006	ENSG00000005001
hsa-miR-4454	ENST00000161006	ENSG00000005001
hsa-miR-4488	ENST00000161006	ENSG00000005001
hsa-miR-4657	ENST00000161006	ENSG00000005001
hsa-miR-615-3p	ENST00000161006	ENSG00000005001
hsa-miR-663a	ENST00000161006	ENSG00000005001
hsa-miR-6721-5p	ENST00000161006	ENSG00000005001
hsa-miR-6889-5p	ENST00000161006	ENSG00000005001
hsa-miR-744-5p	ENST00000161006	ENSG00000005001
novel_169	ENST00000161006	ENSG00000005001
hsa-miR-4687-3p	ENST00000161559	ENSG00000079385
hsa-miR-6743-5p	ENST00000161559	ENSG00000079385
hsa-miR-6879-5p	ENST00000161559	ENSG00000079385
hsa-miR-6891-5p	ENST00000161863	ENSG00000047188
hsa-miR-10392-5p	ENST00000162044	ENSG00000064545
hsa-miR-10394-5p	ENST00000162044	ENSG00000064545
hsa-miR-128-1-5p	ENST00000162044	ENSG00000064545
hsa-miR-1292-5p	ENST00000162044	ENSG00000064545
hsa-miR-1301-3p	ENST00000162044	ENSG00000064545
hsa-miR-1307-3p	ENST00000162044	ENSG00000064545
hsa-miR-1910-3p	ENST00000162044	ENSG00000064545
hsa-miR-2278	ENST00000162044	ENSG00000064545
hsa-miR-3127-5p	ENST00000162044	ENSG00000064545
hsa-miR-3648	ENST00000162044	ENSG00000064545
hsa-miR-3918	ENST00000162044	ENSG00000064545
hsa-miR-4488	ENST00000162044	ENSG00000064545
hsa-miR-486-3p	ENST00000162044	ENSG00000064545
hsa-miR-490-3p	ENST00000162044	ENSG00000064545
hsa-miR-6511a-5p	ENST00000162044	ENSG00000064545
hsa-miR-6511b-5p	ENST00000162044	ENSG00000064545
hsa-miR-6721-5p	ENST00000162044	ENSG00000064545
hsa-miR-6724-5p	ENST00000162044	ENSG00000064545
hsa-miR-6750-5p	ENST00000162044	ENSG00000064545
hsa-miR-6773-5p	ENST00000162044	ENSG00000064545
hsa-miR-6840-3p	ENST00000162044	ENSG00000064545
hsa-miR-6889-5p	ENST00000162044	ENSG00000064545
hsa-miR-10394-5p	ENST00000162330	ENSG00000050820
hsa-miR-1286	ENST00000162330	ENSG00000050820
hsa-miR-1291	ENST00000162330	ENSG00000050820
hsa-miR-1343-3p	ENST00000162330	ENSG00000050820
hsa-miR-193b-3p	ENST00000162330	ENSG00000050820
hsa-miR-210-5p	ENST00000162330	ENSG00000050820
hsa-miR-2110	ENST00000162330	ENSG00000050820
hsa-miR-3155b	ENST00000162330	ENSG00000050820
hsa-miR-3187-5p	ENST00000162330	ENSG00000050820
hsa-miR-328-3p	ENST00000162330	ENSG00000050820
hsa-miR-331-3p	ENST00000162330	ENSG00000050820
hsa-miR-339-5p	ENST00000162330	ENSG00000050820
hsa-miR-4717-5p	ENST00000162330	ENSG00000050820
hsa-miR-4725-3p	ENST00000162330	ENSG00000050820
hsa-miR-4733-3p	ENST00000162330	ENSG00000050820
hsa-miR-484	ENST00000162330	ENSG00000050820
hsa-miR-505-5p	ENST00000162330	ENSG00000050820
hsa-miR-612	ENST00000162330	ENSG00000050820
hsa-miR-615-5p	ENST00000162330	ENSG00000050820
hsa-miR-6511b-5p	ENST00000162330	ENSG00000050820
hsa-miR-6747-3p	ENST00000162330	ENSG00000050820
hsa-miR-6852-5p	ENST00000162330	ENSG00000050820
hsa-miR-6860	ENST00000162330	ENSG00000050820
hsa-miR-766-3p	ENST00000162330	ENSG00000050820
hsa-miR-9851-3p	ENST00000162330	ENSG00000050820
hsa-miR-18a-3p	ENST00000162391	ENSG00000065970
hsa-miR-324-3p	ENST00000162391	ENSG00000065970
hsa-miR-615-5p	ENST00000162391	ENSG00000065970
hsa-miR-6743-5p	ENST00000162391	ENSG00000065970
hsa-miR-10394-5p	ENST00000162749	ENSG00000067182
hsa-miR-210-5p	ENST00000162749	ENSG00000067182
hsa-miR-4467	ENST00000162749	ENSG00000067182
hsa-miR-484	ENST00000162749	ENSG00000067182
hsa-miR-636	ENST00000162749	ENSG00000067182
hsa-miR-6511a-5p	ENST00000162749	ENSG00000067182
hsa-miR-6747-3p	ENST00000162749	ENSG00000067182
novel_275	ENST00000162749	ENSG00000067182
hsa-miR-1226-5p	ENST00000163678	ENSG00000067365
hsa-miR-141-5p	ENST00000163678	ENSG00000067365
hsa-miR-4687-3p	ENST00000163678	ENSG00000067365
hsa-miR-6511b-5p	ENST00000163678	ENSG00000067365
hsa-miR-6746-5p	ENST00000163678	ENSG00000067365
hsa-miR-7706	ENST00000163678	ENSG00000067365
hsa-miR-7974	ENST00000163678	ENSG00000067365
hsa-miR-1296-5p	ENST00000164024	ENSG00000008300
hsa-miR-1910-5p	ENST00000164024	ENSG00000008300
hsa-miR-30c-5p	ENST00000164024	ENSG00000008300
hsa-miR-3180	ENST00000164024	ENSG00000008300
hsa-miR-3180-3p	ENST00000164024	ENSG00000008300
hsa-miR-3184-3p	ENST00000164024	ENSG00000008300
hsa-miR-320a-5p	ENST00000164024	ENSG00000008300
hsa-miR-320d	ENST00000164024	ENSG00000008300
hsa-miR-3620-5p	ENST00000164024	ENSG00000008300
hsa-miR-4286	ENST00000164024	ENSG00000008300
hsa-miR-4433b-5p	ENST00000164024	ENSG00000008300
hsa-miR-4685-3p	ENST00000164024	ENSG00000008300
hsa-miR-4690-3p	ENST00000164024	ENSG00000008300
hsa-miR-4713-5p	ENST00000164024	ENSG00000008300
hsa-miR-4747-3p	ENST00000164024	ENSG00000008300
hsa-miR-4755-5p	ENST00000164024	ENSG00000008300
hsa-miR-532-3p	ENST00000164024	ENSG00000008300
hsa-miR-615-3p	ENST00000164024	ENSG00000008300
hsa-miR-615-5p	ENST00000164024	ENSG00000008300
hsa-miR-654-3p	ENST00000164024	ENSG00000008300
hsa-miR-671-5p	ENST00000164024	ENSG00000008300
hsa-miR-6743-5p	ENST00000164024	ENSG00000008300
hsa-miR-6751-5p	ENST00000164024	ENSG00000008300
hsa-miR-6873-3p	ENST00000164024	ENSG00000008300
hsa-miR-6891-5p	ENST00000164024	ENSG00000008300
hsa-miR-122-5p	ENST00000164133	ENSG00000068971
hsa-miR-1237-3p	ENST00000164133	ENSG00000068971
hsa-miR-185-3p	ENST00000164133	ENSG00000068971
hsa-miR-1909-5p	ENST00000164133	ENSG00000068971
hsa-miR-3127-3p	ENST00000164133	ENSG00000068971
hsa-miR-3184-5p	ENST00000164133	ENSG00000068971
hsa-miR-3191-5p	ENST00000164133	ENSG00000068971
hsa-miR-320a-3p	ENST00000164133	ENSG00000068971
hsa-miR-320b	ENST00000164133	ENSG00000068971
hsa-miR-320c	ENST00000164133	ENSG00000068971
hsa-miR-320d	ENST00000164133	ENSG00000068971
hsa-miR-326	ENST00000164133	ENSG00000068971
hsa-miR-330-5p	ENST00000164133	ENSG00000068971
hsa-miR-3620-5p	ENST00000164133	ENSG00000068971
hsa-miR-378g	ENST00000164133	ENSG00000068971
hsa-miR-423-5p	ENST00000164133	ENSG00000068971
hsa-miR-4688	ENST00000164133	ENSG00000068971
hsa-miR-500b-3p	ENST00000164133	ENSG00000068971
hsa-miR-612	ENST00000164133	ENSG00000068971
hsa-miR-6501-5p	ENST00000164133	ENSG00000068971
hsa-miR-6721-5p	ENST00000164133	ENSG00000068971
hsa-miR-6724-5p	ENST00000164133	ENSG00000068971
[truncated: 526,113+ more rows]
